# Supplementary material for: Diphenyl (o-tolyl­amido)­phospho­nate
Source: Acta Crystallogr Sect E Struct Rep Online. 2011 Apr 16;67(Pt 5):o1170. doi: 10.1107/S1600536811013924 (PMC3089329; doi:10.1107/S1600536811013924)
Supplement: Supplementary file 1 [file e-67-o1170-sup1.cif]

##############################################################################
#                                                                            #
# This CIF contains the data in a paper accepted for publication in          #
# Acta Crystallographica Section E. It conforms to the requirements of       #
# Notes for Authors for Acta Crystallographica Section E, and has been       #
# peer reviewed under the auspices of the IUCr Commission on Journals.       #
#                                                                            #
# Full details of the Crystallographic Information File format               #
# are given in the paper "The Crystallographic Information File (CIF):       #
# a New Standard Archive File for Crystallography" by S. R. Hall, F. H.      #
# Allen and I. D. Brown [Acta Cryst. (1991), A47, 655-685].                  #
#                                                                            #
# The current version of the core CIF dictionary is obtainable from          #
# ftp://ftp.iucr.org/pub/cif_core.dic.                                       #
#                                                                            #
# Software is freely available for graphical display of the structure(s)     #
# in this CIF. For information consult the CIF software page                 #
# http://www.iucr.org/resources/cif/software.                                #
#                                                                            #
# This file may be used for bona fide research purposes within the           #
# scientific community so long as proper attribution is given to the journal # 
# article from which it was obtained.                                        #
#                                                                            #
##############################################################################
data_I
_audit_creation_method     SHELXL-97
_chemical_name_systematic
;
Diphenyl (<i>o</i>-tolylamido)phosphonate
;
_chemical_name_common     ?
_chemical_formula_moiety     'C19 H18 N O3 P'
_chemical_formula_sum     'C19 H18 N O3 P'
_chemical_formula_iupac     'C19 H18 N O3 P'
_chemical_formula_weight     339.31
_chemical_melting_point     ?
_symmetry_cell_setting     triclinic
_symmetry_space_group_name_H-M     'P -1'
_symmetry_space_group_name_Hall     '-P 1'
loop_
    _symmetry_equiv_pos_as_xyz
    'x, y, z'
    '-x, -y, -z'
_cell_length_a     10.2986(13)
_cell_length_b     10.3540(12)
_cell_length_c     17.993(2)
_cell_angle_alpha     86.650(2)
_cell_angle_beta     84.036(2)
_cell_angle_gamma     62.429(2)
_cell_volume     1691.4(4)
_cell_formula_units_Z     4
_cell_measurement_reflns_used     512
_cell_measurement_theta_min     4.48
_cell_measurement_theta_max     56.0
_cell_measurement_temperature     120(2)
_exptl_crystal_description     'plate'
_exptl_crystal_colour     'colorless'
_exptl_crystal_size_max     0.50
_exptl_crystal_size_mid     0.40
_exptl_crystal_size_min     0.25
_exptl_crystal_density_diffrn     1.332
_exptl_crystal_density_meas     ?
_exptl_crystal_density_method     'not measured'
_exptl_crystal_F_000     712
_exptl_absorpt_coefficient_mu     0.179
_exptl_absorpt_correction_type     multi-scan
_exptl_absorpt_process_details     '(SADABS; Sheldrick, 1998)'
_exptl_absorpt_correction_T_min     0.918
_exptl_absorpt_correction_T_max     0.956
_exptl_special_details
;
;
_diffrn_ambient_temperature     120(2)
_diffrn_radiation_type     MoK\a
_diffrn_radiation_wavelength     0.71073
_diffrn_radiation_source     'fine-focus sealed tube'
_diffrn_radiation_monochromator     graphite
_diffrn_measurement_device_type     'Bruker SMART 1000 CCD area-detector'
_diffrn_measurement_method     '\f and \w'
_diffrn_detector_area_resol_mean     ?
_diffrn_reflns_number     17593
_diffrn_reflns_av_R_equivalents     0.0175
_diffrn_reflns_av_sigmaI/netI     0.0230
_diffrn_reflns_theta_min     2.22
_diffrn_reflns_theta_max     28.00
_diffrn_reflns_theta_full     28.00
_diffrn_measured_fraction_theta_max     0.995
_diffrn_measured_fraction_theta_full     0.995
_diffrn_reflns_limit_h_min     -13
_diffrn_reflns_limit_h_max     13
_diffrn_reflns_limit_k_min     -13
_diffrn_reflns_limit_k_max     13
_diffrn_reflns_limit_l_min     -23
_diffrn_reflns_limit_l_max     23
_diffrn_standards_number     ?
_diffrn_standards_interval_count     ?
_diffrn_standards_interval_time     ?
_diffrn_standards_decay_%     ?
_refine_special_details
;
Refinement of <i>F</i>^2^ against ALL reflections. The weighted <i>R</i>-factor
<i>wR</i> and goodness of fit <i>S</i> are based on <i>F</i>^2^, conventional
<i>R</i>-factors <i>R</i> are based on <i>F</i>, with <i>F</i> set to zero for
negative <i>F</i>^2^. The threshold expression of <i>F</i>^2^ >
\s(<i>F</i>^2^) is used only for calculating <i>R</i>-factors(gt) <i>etc</i>.
and is not relevant to the choice of reflections for refinement.
<i>R</i>-factors based on <i>F</i>^2^ are statistically about twice as large
as those based on <i>F</i>, and <i>R</i>- factors based on ALL data will be
even larger.
;
_reflns_number_total     8135
_reflns_number_gt     6772
_reflns_threshold_expression     I>2\s(I)
_refine_ls_structure_factor_coef     Fsqd
_refine_ls_matrix_type     full
_refine_ls_R_factor_all     0.0488
_refine_ls_R_factor_gt     0.0411
_refine_ls_wR_factor_gt     0.0991
_refine_ls_wR_factor_ref     0.1038
_refine_ls_goodness_of_fit_ref     0.995
_refine_ls_restrained_S_all     0.995
_refine_ls_number_reflns     8135
_refine_ls_number_parameters     441
_refine_ls_number_restraints     0
_refine_ls_hydrogen_treatment     mixed
_refine_ls_weighting_scheme     calc
_refine_ls_weighting_details
         'calc w=1/[\s^2^(Fo^2^)+(0.0458P)^2^+0.9439P] where P=(Fo^2^+2Fc^2^)/3'
_atom_sites_solution_hydrogens     mixed
_atom_sites_solution_primary     direct
_atom_sites_solution_secondary     difmap
_refine_ls_shift/su_max     0.001
_refine_ls_shift/su_mean     0.000
_refine_diff_density_max     0.308
_refine_diff_density_min     -0.340
_refine_ls_extinction_method     none
_refine_ls_extinction_coef     ?
loop_
    _atom_type_symbol
    _atom_type_description
    _atom_type_scat_dispersion_real
    _atom_type_scat_dispersion_imag
    _atom_type_scat_source
    'C' 'C' 0.0033 0.0016
                         'International Tables Vol C Tables 4.2.6.8 and 6.1.1.4'
    'H' 'H' 0.0000 0.0000
                         'International Tables Vol C Tables 4.2.6.8 and 6.1.1.4'
    'N' 'N' 0.0061 0.0033
                         'International Tables Vol C Tables 4.2.6.8 and 6.1.1.4'
    'O' 'O' 0.0106 0.0060
                         'International Tables Vol C Tables 4.2.6.8 and 6.1.1.4'
    'P' 'P' 0.1023 0.0942
                         'International Tables Vol C Tables 4.2.6.8 and 6.1.1.4'
_computing_data_collection     'SMART (Bruker, 1998)'
_computing_cell_refinement     'SAINT-Plus (Bruker, 1998)'
_computing_data_reduction     'SAINT-Plus (Bruker, 1998)'
_computing_structure_solution     'SHELXTL (Sheldrick, 2008)'
_computing_structure_refinement     'SHELXTL (Sheldrick, 2008)'
_computing_molecular_graphics     'Mercury (Macrae <i>et al.</i>, 2008)'
_computing_publication_material
             'SHELXTL (Sheldrick, 2008) and enCIFer (Allen <i>et al.</i>, 2004)'
loop_
    _atom_site_type_symbol
    _atom_site_label
    _atom_site_fract_x
    _atom_site_fract_y
    _atom_site_fract_z
    _atom_site_U_iso_or_equiv
    _atom_site_adp_type
    _atom_site_calc_flag
    _atom_site_refinement_flags
    _atom_site_occupancy
    _atom_site_symmetry_multiplicity
    _atom_site_disorder_assembly
    _atom_site_disorder_group
    P P1 0.19581(4) 0.01563(4) 0.03088(2) 0.02376(9) Uani d . 1 1 . .
    P P1' 0.70287(4) 0.52900(4) 0.47655(2) 0.02586(9) Uani d . 1 1 . .
    O O1 0.04093(11) 0.08523(11) 0.05977(6) 0.0281(2) Uani d . 1 1 . .
    O O1' 0.55749(12) 0.60327(12) 0.44825(6) 0.0307(2) Uani d . 1 1 . .
    N N1 0.23929(14) -0.13554(13) -0.01151(7) 0.0257(2) Uani d . 1 1 . .
    H H1N 0.161(2) -0.138(2) -0.0202(12) 0.044(6) Uiso d . 1 1 . .
    N N1' 0.72932(14) 0.37818(13) 0.52085(7) 0.0273(3) Uani d . 1 1 . .
    H H1'N 0.649(2) 0.371(2) 0.5267(11) 0.035(5) Uiso d . 1 1 . .
    C C1' 0.85909(16) 0.27308(15) 0.55182(8) 0.0250(3) Uani d . 1 1 . .
    C C1 0.37739(16) -0.23456(15) -0.04656(8) 0.0252(3) Uani d . 1 1 . .
    O O2 0.31273(11) -0.01688(11) 0.08885(6) 0.0275(2) Uani d . 1 1 . .
    O O2' 0.74025(12) 0.62773(11) 0.52562(6) 0.0295(2) Uani d . 1 1 . .
    C C2 0.49794(17) -0.20592(16) -0.05467(9) 0.0295(3) Uani d . 1 1 . .
    H H2A 0.4883 -0.1171 -0.0368 0.035 Uiso calc R 1 1 . .
    C C2' 0.97362(17) 0.30462(16) 0.56286(9) 0.0289(3) Uani d . 1 1 . .
    H H2'A 0.9657 0.3979 0.5494 0.035 Uiso calc R 1 1 . .
    O O3 0.24525(11) 0.11823(11) -0.02046(6) 0.0272(2) Uani d . 1 1 . .
    O O3' 0.83944(11) 0.49332(11) 0.41738(6) 0.0288(2) Uani d . 1 1 . .
    C C3' 1.09885(17) 0.20008(17) 0.59340(9) 0.0306(3) Uani d . 1 1 . .
    H H3'A 1.1765 0.2220 0.6006 0.037 Uiso calc R 1 1 . .
    C C3 0.63124(18) -0.30587(18) -0.08845(9) 0.0339(3) Uani d . 1 1 . .
    H H3A 0.7126 -0.2853 -0.0938 0.041 Uiso calc R 1 1 . .
    C C4' 1.11138(18) 0.06399(17) 0.61338(9) 0.0316(3) Uani d . 1 1 . .
    H H4'A 1.1968 -0.0073 0.6347 0.038 Uiso calc R 1 1 . .
    C C4 0.64678(18) -0.43601(18) -0.11448(10) 0.0356(3) Uani d . 1 1 . .
    H H4A 0.7383 -0.5049 -0.1377 0.043 Uiso calc R 1 1 . .
    C C5' 0.99799(18) 0.03281(17) 0.60188(9) 0.0308(3) Uani d . 1 1 . .
    H H5'A 1.0073 -0.0610 0.6153 0.037 Uiso calc R 1 1 . .
    C C5 0.52688(18) -0.46445(17) -0.10627(9) 0.0333(3) Uani d . 1 1 . .
    H H5A 0.5381 -0.5541 -0.1239 0.040 Uiso calc R 1 1 . .
    C C6' 0.87077(16) 0.13484(16) 0.57128(8) 0.0262(3) Uani d . 1 1 . .
    C C6 0.39121(17) -0.36614(16) -0.07314(8) 0.0277(3) Uani d . 1 1 . .
    C C7' 0.75118(18) 0.09580(17) 0.55958(10) 0.0328(3) Uani d . 1 1 . .
    H H7'A 0.7800 -0.0047 0.5765 0.049 Uiso calc R 1 1 . .
    H H7'B 0.7353 0.1048 0.5064 0.049 Uiso calc R 1 1 . .
    H H7'C 0.6601 0.1618 0.5883 0.049 Uiso calc R 1 1 . .
    C C7 0.26449(18) -0.40159(17) -0.06492(10) 0.0341(3) Uani d . 1 1 . .
    H H7A 0.2955 -0.4972 -0.0866 0.051 Uiso calc R 1 1 . .
    H H7B 0.1829 -0.3273 -0.0910 0.051 Uiso calc R 1 1 . .
    H H7C 0.2325 -0.4034 -0.0118 0.051 Uiso calc R 1 1 . .
    C C8 0.34238(16) -0.11692(15) 0.14859(8) 0.0252(3) Uani d . 1 1 . .
    C C8' 0.64352(16) 0.71344(16) 0.58442(8) 0.0278(3) Uani d . 1 1 . .
    C C9 0.48097(17) -0.16872(18) 0.17359(9) 0.0326(3) Uani d . 1 1 . .
    H H9A 0.5504 -0.1406 0.1492 0.039 Uiso calc R 1 1 . .
    C C9' 0.6185(2) 0.6498(2) 0.65008(10) 0.0398(4) Uani d . 1 1 . .
    H H9'A 0.6587 0.5469 0.6547 0.048 Uiso calc R 1 1 . .
    C C10 0.51614(19) -0.26239(18) 0.23491(10) 0.0373(4) Uani d . 1 1 . .
    H H10A 0.6106 -0.2987 0.2527 0.045 Uiso calc R 1 1 . .
    C C10' 0.5339(2) 0.7386(3) 0.70923(11) 0.0525(5) Uani d . 1 1 . .
    H H10B 0.5147 0.6966 0.7547 0.063 Uiso calc R 1 1 . .
    C C11 0.41501(19) -0.30358(17) 0.27055(9) 0.0340(3) Uani d . 1 1 . .
    H H11A 0.4395 -0.3669 0.3129 0.041 Uiso calc R 1 1 . .
    C C11' 0.4774(2) 0.8877(3) 0.70230(11) 0.0527(5) Uani d . 1 1 . .
    H H11B 0.4206 0.9479 0.7433 0.063 Uiso calc R 1 1 . .
    C C12 0.27790(18) -0.25192(17) 0.24404(9) 0.0313(3) Uani d . 1 1 . .
    H H12A 0.2087 -0.2807 0.2682 0.038 Uiso calc R 1 1 . .
    C C12' 0.5030(2) 0.9502(2) 0.63599(12) 0.0464(5) Uani d . 1 1 . .
    H H12B 0.4633 1.0531 0.6314 0.056 Uiso calc R 1 1 . .
    C C13 0.24039(16) -0.15821(16) 0.18236(8) 0.0277(3) Uani d . 1 1 . .
    H H13A 0.1467 -0.1234 0.1639 0.033 Uiso calc R 1 1 . .
    C C13' 0.58688(17) 0.86229(17) 0.57605(10) 0.0324(3) Uani d . 1 1 . .
    H H13B 0.6048 0.9040 0.5302 0.039 Uiso calc R 1 1 . .
    C C14' 0.88130(16) 0.39496(15) 0.35856(8) 0.0272(3) Uani d . 1 1 . .
    C C14 0.16958(16) 0.19573(16) -0.08173(8) 0.0281(3) Uani d . 1 1 . .
    C C15 0.15880(19) 0.12386(19) -0.14134(9) 0.0349(3) Uani d . 1 1 . .
    H H15A 0.1947 0.0212 -0.1398 0.042 Uiso calc R 1 1 . .
    C C15' 1.02970(17) 0.32833(17) 0.33465(9) 0.0329(3) Uani d . 1 1 . .
    H H15B 1.0973 0.3447 0.3598 0.039 Uiso calc R 1 1 . .
    C C16' 1.07788(19) 0.23765(19) 0.27364(10) 0.0392(4) Uani d . 1 1 . .
    H H16A 1.1793 0.1920 0.2566 0.047 Uiso calc R 1 1 . .
    C C16 0.0943(2) 0.2051(2) -0.20348(10) 0.0436(4) Uani d . 1 1 . .
    H H16B 0.0849 0.1576 -0.2447 0.052 Uiso calc R 1 1 . .
    C C17' 0.9801(2) 0.21280(18) 0.23727(10) 0.0394(4) Uani d . 1 1 . .
    H H17A 1.0138 0.1511 0.1950 0.047 Uiso calc R 1 1 . .
    C C17 0.0437(2) 0.3538(2) -0.20598(11) 0.0478(5) Uani d . 1 1 . .
    H H17B 0.0012 0.4082 -0.2491 0.057 Uiso calc R 1 1 . .
    C C18' 0.8327(2) 0.27838(18) 0.26281(10) 0.0383(4) Uani d . 1 1 . .
    H H18A 0.7656 0.2602 0.2382 0.046 Uiso calc R 1 1 . .
    C C18 0.0550(2) 0.4240(2) -0.14562(12) 0.0475(5) Uani d . 1 1 . .
    H H18B 0.0197 0.5266 -0.1474 0.057 Uiso calc R 1 1 . .
    C C19' 0.78125(18) 0.37031(17) 0.32386(9) 0.0330(3) Uani d . 1 1 . .
    H H19A 0.6800 0.4151 0.3413 0.040 Uiso calc R 1 1 . .
    C C19 0.11776(18) 0.34487(18) -0.08233(10) 0.0364(4) Uani d . 1 1 . .
    H H19B 0.1248 0.3925 -0.0405 0.044 Uiso calc R 1 1 . .
loop_
    _atom_site_aniso_label
    _atom_site_aniso_U_11
    _atom_site_aniso_U_22
    _atom_site_aniso_U_33
    _atom_site_aniso_U_12
    _atom_site_aniso_U_13
    _atom_site_aniso_U_23
    P1 0.02526(18) 0.02339(17) 0.02499(18) -0.01273(15) -0.00391(14)
                                                                    -0.00136(13)
    P1' 0.02571(19) 0.02501(18) 0.0303(2) -0.01476(15) -0.00277(14) 0.00181(14)
    O1 0.0261(5) 0.0289(5) 0.0288(5) -0.0119(4) -0.0020(4) -0.0045(4)
    O1' 0.0272(5) 0.0304(5) 0.0366(6) -0.0152(4) -0.0050(4) 0.0060(4)
    N1 0.0243(6) 0.0249(6) 0.0312(6) -0.0135(5) -0.0037(5) -0.0041(5)
    N1' 0.0264(6) 0.0258(6) 0.0349(7) -0.0165(5) -0.0044(5) 0.0032(5)
    C1' 0.0265(7) 0.0258(7) 0.0235(7) -0.0128(6) -0.0009(5) -0.0005(5)
    C1 0.0261(7) 0.0234(7) 0.0249(7) -0.0099(6) -0.0046(5) 0.0004(5)
    O2 0.0302(5) 0.0293(5) 0.0279(5) -0.0173(4) -0.0068(4) 0.0020(4)
    O2' 0.0295(5) 0.0261(5) 0.0368(6) -0.0164(4) -0.0002(4) -0.0032(4)
    C2 0.0282(7) 0.0278(7) 0.0342(8) -0.0137(6) -0.0038(6) -0.0037(6)
    C2' 0.0318(8) 0.0283(7) 0.0313(7) -0.0177(6) -0.0043(6) 0.0020(6)
    O3 0.0304(5) 0.0257(5) 0.0291(5) -0.0155(4) -0.0059(4) 0.0020(4)
    O3' 0.0288(5) 0.0296(5) 0.0326(5) -0.0174(4) -0.0012(4) -0.0008(4)
    C3' 0.0304(8) 0.0355(8) 0.0293(7) -0.0178(7) -0.0047(6) 0.0013(6)
    C3 0.0288(8) 0.0376(8) 0.0367(8) -0.0159(7) -0.0041(6) -0.0044(7)
    C4' 0.0329(8) 0.0305(7) 0.0294(8) -0.0126(6) -0.0050(6) 0.0024(6)
    C4 0.0294(8) 0.0339(8) 0.0366(8) -0.0080(7) -0.0035(6) -0.0070(7)
    C5' 0.0378(8) 0.0262(7) 0.0289(7) -0.0155(6) -0.0017(6) 0.0024(6)
    C5 0.0367(8) 0.0260(7) 0.0341(8) -0.0108(6) -0.0058(6) -0.0045(6)
    C6' 0.0305(7) 0.0263(7) 0.0247(7) -0.0160(6) 0.0019(6) -0.0029(5)
    C6 0.0330(8) 0.0244(7) 0.0279(7) -0.0142(6) -0.0077(6) 0.0012(5)
    C7' 0.0356(8) 0.0286(7) 0.0403(9) -0.0199(7) -0.0019(7) -0.0014(6)
    C7 0.0385(9) 0.0277(7) 0.0416(9) -0.0191(7) -0.0054(7) -0.0035(6)
    C8 0.0272(7) 0.0227(6) 0.0241(7) -0.0094(6) -0.0041(5) -0.0029(5)
    C8' 0.0255(7) 0.0312(7) 0.0302(7) -0.0156(6) -0.0046(6) -0.0007(6)
    C9 0.0283(8) 0.0369(8) 0.0343(8) -0.0158(7) -0.0053(6) -0.0014(6)
    C9' 0.0398(9) 0.0477(10) 0.0369(9) -0.0247(8) -0.0066(7) 0.0098(7)
    C10 0.0328(8) 0.0378(9) 0.0394(9) -0.0126(7) -0.0139(7) 0.0009(7)
    C10' 0.0483(11) 0.0884(16) 0.0309(9) -0.0407(11) -0.0025(8) 0.0039(9)
    C11 0.0390(9) 0.0298(8) 0.0285(8) -0.0110(7) -0.0087(6) 0.0019(6)
    C11' 0.0371(10) 0.0828(16) 0.0437(11) -0.0315(10) 0.0076(8) -0.0273(10)
    C12 0.0336(8) 0.0288(7) 0.0294(8) -0.0129(6) -0.0008(6) -0.0008(6)
    C12' 0.0335(9) 0.0430(10) 0.0637(12) -0.0175(8) 0.0009(8) -0.0190(9)
    C13 0.0243(7) 0.0279(7) 0.0289(7) -0.0101(6) -0.0028(6) -0.0010(6)
    C13' 0.0295(8) 0.0309(8) 0.0395(9) -0.0160(6) -0.0042(6) 0.0004(6)
    C14' 0.0297(7) 0.0232(7) 0.0275(7) -0.0115(6) -0.0031(6) 0.0034(5)
    C14 0.0252(7) 0.0305(7) 0.0294(7) -0.0141(6) -0.0017(6) 0.0036(6)
    C15 0.0378(9) 0.0385(8) 0.0281(8) -0.0175(7) -0.0025(6) -0.0001(6)
    C15' 0.0280(8) 0.0335(8) 0.0365(8) -0.0143(6) -0.0028(6) 0.0046(6)
    C16' 0.0334(8) 0.0348(8) 0.0404(9) -0.0096(7) 0.0033(7) 0.0022(7)
    C16 0.0443(10) 0.0618(12) 0.0293(8) -0.0286(9) -0.0056(7) 0.0070(8)
    C17' 0.0479(10) 0.0297(8) 0.0316(8) -0.0108(7) -0.0016(7) 0.0001(6)
    C17 0.0385(10) 0.0624(12) 0.0470(11) -0.0282(9) -0.0136(8) 0.0266(9)
    C18' 0.0424(9) 0.0358(8) 0.0364(9) -0.0163(7) -0.0102(7) -0.0008(7)
    C18 0.0407(10) 0.0379(9) 0.0665(13) -0.0209(8) -0.0141(9) 0.0212(9)
    C19' 0.0279(8) 0.0326(8) 0.0366(8) -0.0117(6) -0.0063(6) 0.0004(6)
    C19 0.0340(8) 0.0306(8) 0.0480(10) -0.0179(7) -0.0058(7) 0.0056(7)
_geom_special_details
;
All e.s.d.'s (except the e.s.d. in the dihedral angle between two l.s. planes)
are estimated using the full covariance matrix. The cell e.s.d.'s are taken
into account individually in the estimation of e.s.d.'s in distances, angles
and torsion angles; correlations between e.s.d.'s in cell parameters are only
used when they are defined by crystal symmetry. An approximate (isotropic)
treatment of cell e.s.d.'s is used for estimating e.s.d.'s involving l.s.
planes.
;
loop_
    _geom_bond_atom_site_label_1
    _geom_bond_atom_site_label_2
    _geom_bond_site_symmetry_2
    _geom_bond_distance
    _geom_bond_publ_flag
    P1 O1 . 1.4633(11) n
    P1 O2 . 1.5799(11) n
    P1 O3 . 1.5904(11) n
    P1 N1 . 1.6284(12) n
    P1' O1' . 1.4626(11) n
    P1' O3' . 1.5818(11) n
    P1' O2' . 1.5852(11) n
    P1' N1' . 1.6290(13) n
    N1 C1 . 1.4181(19) ?
    N1 H1N . 0.85(2) ?
    N1' C1' . 1.4207(19) ?
    N1' H1'N . 0.86(2) ?
    C1' C2' . 1.396(2) ?
    C1' C6' . 1.4060(19) ?
    C1 C2 . 1.396(2) ?
    C1 C6 . 1.4097(19) ?
    O2 C8 . 1.4024(17) ?
    O2' C8' . 1.4041(18) ?
    C2 C3 . 1.382(2) ?
    C2 H2A . 0.9500 ?
    C2' C3' . 1.386(2) ?
    C2' H2'A . 0.9500 ?
    O3 C14 . 1.4011(18) ?
    O3' C14' . 1.4028(18) ?
    C3' C4' . 1.383(2) ?
    C3' H3'A . 0.9500 ?
    C3 C4 . 1.385(2) ?
    C3 H3A . 0.9500 ?
    C4' C5' . 1.385(2) ?
    C4' H4'A . 0.9500 ?
    C4 C5 . 1.388(2) ?
    C4 H4A . 0.9500 ?
    C5' C6' . 1.392(2) ?
    C5' H5'A . 0.9500 ?
    C5 C6 . 1.387(2) ?
    C5 H5A . 0.9500 ?
    C6' C7' . 1.500(2) ?
    C6 C7 . 1.502(2) ?
    C7' H7'A . 0.9800 ?
    C7' H7'B . 0.9800 ?
    C7' H7'C . 0.9800 ?
    C7 H7A . 0.9800 ?
    C7 H7B . 0.9800 ?
    C7 H7C . 0.9800 ?
    C8 C13 . 1.381(2) ?
    C8 C9 . 1.387(2) ?
    C8' C13' . 1.377(2) ?
    C8' C9' . 1.378(2) ?
    C9 C10 . 1.386(2) ?
    C9 H9A . 0.9500 ?
    C9' C10' . 1.385(3) ?
    C9' H9'A . 0.9500 ?
    C10 C11 . 1.385(2) ?
    C10 H10A . 0.9500 ?
    C10' C11' . 1.377(3) ?
    C10' H10B . 0.9500 ?
    C11 C12 . 1.385(2) ?
    C11 H11A . 0.9500 ?
    C11' C12' . 1.384(3) ?
    C11' H11B . 0.9500 ?
    C12 C13 . 1.392(2) ?
    C12 H12A . 0.9500 ?
    C12' C13' . 1.390(2) ?
    C12' H12B . 0.9500 ?
    C13 H13A . 0.9500 ?
    C13' H13B . 0.9500 ?
    C14' C19' . 1.383(2) ?
    C14' C15' . 1.385(2) ?
    C14 C19 . 1.381(2) ?
    C14 C15 . 1.382(2) ?
    C15 C16 . 1.388(2) ?
    C15 H15A . 0.9500 ?
    C15' C16' . 1.382(2) ?
    C15' H15B . 0.9500 ?
    C16' C17' . 1.380(3) ?
    C16' H16A . 0.9500 ?
    C16 C17 . 1.378(3) ?
    C16 H16B . 0.9500 ?
    C17' C18' . 1.384(3) ?
    C17' H17A . 0.9500 ?
    C17 C18 . 1.385(3) ?
    C17 H17B . 0.9500 ?
    C18' C19' . 1.388(2) ?
    C18' H18A . 0.9500 ?
    C18 C19 . 1.393(3) ?
    C18 H18B . 0.9500 ?
    C19' H19A . 0.9500 ?
    C19 H19B . 0.9500 ?
loop_
    _geom_angle_atom_site_label_1
    _geom_angle_atom_site_label_2
    _geom_angle_atom_site_label_3
    _geom_angle_site_symmetry_1
    _geom_angle_site_symmetry_3
    _geom_angle
    _geom_angle_publ_flag
    O1 P1 O2 . . 116.87(6) ?
    O1 P1 O3 . . 114.56(6) ?
    O2 P1 O3 . . 93.94(5) ?
    O1 P1 N1 . . 111.23(6) ?
    O2 P1 N1 . . 108.09(6) ?
    O3 P1 N1 . . 110.93(6) ?
    O1' P1' O3' . . 116.62(6) ?
    O1' P1' O2' . . 114.45(6) ?
    O3' P1' O2' . . 93.95(6) ?
    O1' P1' N1' . . 111.98(7) ?
    O3' P1' N1' . . 107.75(6) ?
    O2' P1' N1' . . 110.71(6) ?
    C1 N1 P1 . . 128.61(10) ?
    C1 N1 H1N . . 120.6(14) ?
    P1 N1 H1N . . 109.1(14) ?
    C1' N1' P1' . . 128.14(10) ?
    C1' N1' H1'N . . 121.4(13) ?
    P1' N1' H1'N . . 110.3(13) ?
    C2' C1' C6' . . 120.07(13) ?
    C2' C1' N1' . . 121.39(13) ?
    C6' C1' N1' . . 118.54(13) ?
    C2 C1 C6 . . 119.91(14) ?
    C2 C1 N1 . . 122.19(13) ?
    C6 C1 N1 . . 117.90(13) ?
    C8 O2 P1 . . 125.79(9) ?
    C8' O2' P1' . . 122.76(9) ?
    C3 C2 C1 . . 120.49(14) ?
    C3 C2 H2A . . 119.8 ?
    C1 C2 H2A . . 119.8 ?
    C3' C2' C1' . . 120.16(14) ?
    C3' C2' H2'A . . 119.9 ?
    C1' C2' H2'A . . 119.9 ?
    C14 O3 P1 . . 122.12(9) ?
    C14' O3' P1' . . 124.49(9) ?
    C4' C3' C2' . . 120.41(14) ?
    C4' C3' H3'A . . 119.8 ?
    C2' C3' H3'A . . 119.8 ?
    C2 C3 C4 . . 120.28(15) ?
    C2 C3 H3A . . 119.9 ?
    C4 C3 H3A . . 119.9 ?
    C3' C4' C5' . . 119.25(14) ?
    C3' C4' H4'A . . 120.4 ?
    C5' C4' H4'A . . 120.4 ?
    C3 C4 C5 . . 119.17(15) ?
    C3 C4 H4A . . 120.4 ?
    C5 C4 H4A . . 120.4 ?
    C4' C5' C6' . . 121.97(14) ?
    C4' C5' H5'A . . 119.0 ?
    C6' C5' H5'A . . 119.0 ?
    C6 C5 C4 . . 122.08(15) ?
    C6 C5 H5A . . 119.0 ?
    C4 C5 H5A . . 119.0 ?
    C5' C6' C1' . . 118.13(13) ?
    C5' C6' C7' . . 120.03(13) ?
    C1' C6' C7' . . 121.83(14) ?
    C5 C6 C1 . . 118.07(14) ?
    C5 C6 C7 . . 120.38(14) ?
    C1 C6 C7 . . 121.54(14) ?
    C6' C7' H7'A . . 109.5 ?
    C6' C7' H7'B . . 109.5 ?
    H7'A C7' H7'B . . 109.5 ?
    C6' C7' H7'C . . 109.5 ?
    H7'A C7' H7'C . . 109.5 ?
    H7'B C7' H7'C . . 109.5 ?
    C6 C7 H7A . . 109.5 ?
    C6 C7 H7B . . 109.5 ?
    H7A C7 H7B . . 109.5 ?
    C6 C7 H7C . . 109.5 ?
    H7A C7 H7C . . 109.5 ?
    H7B C7 H7C . . 109.5 ?
    C13 C8 C9 . . 121.73(14) ?
    C13 C8 O2 . . 123.06(13) ?
    C9 C8 O2 . . 115.18(13) ?
    C13' C8' C9' . . 121.93(16) ?
    C13' C8' O2' . . 117.01(14) ?
    C9' C8' O2' . . 120.77(14) ?
    C10 C9 C8 . . 118.70(15) ?
    C10 C9 H9A . . 120.7 ?
    C8 C9 H9A . . 120.7 ?
    C8' C9' C10' . . 118.82(18) ?
    C8' C9' H9'A . . 120.6 ?
    C10' C9' H9'A . . 120.6 ?
    C11 C10 C9 . . 120.72(15) ?
    C11 C10 H10A . . 119.6 ?
    C9 C10 H10A . . 119.6 ?
    C11' C10' C9' . . 120.18(18) ?
    C11' C10' H10B . . 119.9 ?
    C9' C10' H10B . . 119.9 ?
    C10 C11 C12 . . 119.58(15) ?
    C10 C11 H11A . . 120.2 ?
    C12 C11 H11A . . 120.2 ?
    C10' C11' C12' . . 120.42(18) ?
    C10' C11' H11B . . 119.8 ?
    C12' C11' H11B . . 119.8 ?
    C11 C12 C13 . . 120.69(15) ?
    C11 C12 H12A . . 119.7 ?
    C13 C12 H12A . . 119.7 ?
    C11' C12' C13' . . 119.92(18) ?
    C11' C12' H12B . . 120.0 ?
    C13' C12' H12B . . 120.0 ?
    C8 C13 C12 . . 118.57(14) ?
    C8 C13 H13A . . 120.7 ?
    C12 C13 H13A . . 120.7 ?
    C8' C13' C12' . . 118.72(17) ?
    C8' C13' H13B . . 120.6 ?
    C12' C13' H13B . . 120.6 ?
    C19' C14' C15' . . 121.58(15) ?
    C19' C14' O3' . . 122.75(14) ?
    C15' C14' O3' . . 115.60(13) ?
    C19 C14 C15 . . 121.98(15) ?
    C19 C14 O3 . . 116.85(14) ?
    C15 C14 O3 . . 120.95(14) ?
    C14 C15 C16 . . 118.51(16) ?
    C14 C15 H15A . . 120.7 ?
    C16 C15 H15A . . 120.7 ?
    C16' C15' C14' . . 118.97(15) ?
    C16' C15' H15B . . 120.5 ?
    C14' C15' H15B . . 120.5 ?
    C17' C16' C15' . . 120.66(16) ?
    C17' C16' H16A . . 119.7 ?
    C15' C16' H16A . . 119.7 ?
    C17 C16 C15 . . 120.67(18) ?
    C17 C16 H16B . . 119.7 ?
    C15 C16 H16B . . 119.7 ?
    C16' C17' C18' . . 119.49(16) ?
    C16' C17' H17A . . 120.3 ?
    C18' C17' H17A . . 120.3 ?
    C16 C17 C18 . . 120.00(17) ?
    C16 C17 H17B . . 120.0 ?
    C18 C17 H17B . . 120.0 ?
    C17' C18' C19' . . 121.02(16) ?
    C17' C18' H18A . . 119.5 ?
    C19' C18' H18A . . 119.5 ?
    C17 C18 C19 . . 120.29(17) ?
    C17 C18 H18B . . 119.9 ?
    C19 C18 H18B . . 119.9 ?
    C14' C19' C18' . . 118.25(15) ?
    C14' C19' H19A . . 120.9 ?
    C18' C19' H19A . . 120.9 ?
    C14 C19 C18 . . 118.53(17) ?
    C14 C19 H19B . . 120.7 ?
    C18 C19 H19B . . 120.7 ?
loop_
    _geom_torsion_atom_site_label_1
    _geom_torsion_atom_site_label_2
    _geom_torsion_atom_site_label_3
    _geom_torsion_atom_site_label_4
    _geom_torsion_site_symmetry_1
    _geom_torsion_site_symmetry_2
    _geom_torsion_site_symmetry_3
    _geom_torsion_site_symmetry_4
    _geom_torsion
    _geom_torsion_publ_flag
    O1 P1 N1 C1 . . . . -179.73(12) ?
    O2 P1 N1 C1 . . . . -50.16(14) ?
    O3 P1 N1 C1 . . . . 51.51(14) ?
    O1' P1' N1' C1' . . . . 175.80(12) ?
    O3' P1' N1' C1' . . . . 46.27(14) ?
    O2' P1' N1' C1' . . . . -55.17(14) ?
    P1' N1' C1' C2' . . . . 15.3(2) ?
    P1' N1' C1' C6' . . . . -164.52(11) ?
    P1 N1 C1 C2 . . . . -5.7(2) ?
    P1 N1 C1 C6 . . . . 173.76(11) ?
    O1 P1 O2 C8 . . . . 66.73(13) ?
    O3 P1 O2 C8 . . . . -173.14(11) ?
    N1 P1 O2 C8 . . . . -59.61(12) ?
    O1' P1' O2' C8' . . . . 48.83(13) ?
    O3' P1' O2' C8' . . . . 170.49(11) ?
    N1' P1' O2' C8' . . . . -78.86(12) ?
    C6 C1 C2 C3 . . . . -0.2(2) ?
    N1 C1 C2 C3 . . . . 179.30(14) ?
    C6' C1' C2' C3' . . . . -0.3(2) ?
    N1' C1' C2' C3' . . . . 179.81(14) ?
    O1 P1 O3 C14 . . . . -52.23(12) ?
    O2 P1 O3 C14 . . . . -174.20(11) ?
    N1 P1 O3 C14 . . . . 74.72(12) ?
    O1' P1' O3' C14' . . . . -66.01(12) ?
    O2' P1' O3' C14' . . . . 174.08(11) ?
    N1' P1' O3' C14' . . . . 60.86(12) ?
    C1' C2' C3' C4' . . . . -0.2(2) ?
    C1 C2 C3 C4 . . . . -0.2(2) ?
    C2' C3' C4' C5' . . . . 0.6(2) ?
    C2 C3 C4 C5 . . . . 0.1(3) ?
    C3' C4' C5' C6' . . . . -0.5(2) ?
    C3 C4 C5 C6 . . . . 0.4(3) ?
    C4' C5' C6' C1' . . . . 0.0(2) ?
    C4' C5' C6' C7' . . . . 179.74(15) ?
    C2' C1' C6' C5' . . . . 0.4(2) ?
    N1' C1' C6' C5' . . . . -179.72(13) ?
    C2' C1' C6' C7' . . . . -179.31(14) ?
    N1' C1' C6' C7' . . . . 0.5(2) ?
    C4 C5 C6 C1 . . . . -0.7(2) ?
    C4 C5 C6 C7 . . . . -179.63(15) ?
    C2 C1 C6 C5 . . . . 0.6(2) ?
    N1 C1 C6 C5 . . . . -178.87(13) ?
    C2 C1 C6 C7 . . . . 179.49(14) ?
    N1 C1 C6 C7 . . . . 0.0(2) ?
    P1 O2 C8 C13 . . . . -25.96(19) ?
    P1 O2 C8 C9 . . . . 156.16(11) ?
    P1' O2' C8' C13' . . . . -114.99(13) ?
    P1' O2' C8' C9' . . . . 71.06(17) ?
    C13 C8 C9 C10 . . . . -1.1(2) ?
    O2 C8 C9 C10 . . . . 176.79(13) ?
    C13' C8' C9' C10' . . . . 0.0(3) ?
    O2' C8' C9' C10' . . . . 173.69(15) ?
    C8 C9 C10 C11 . . . . 0.0(2) ?
    C8' C9' C10' C11' . . . . -0.7(3) ?
    C9 C10 C11 C12 . . . . 0.8(2) ?
    C9' C10' C11' C12' . . . . 0.9(3) ?
    C10 C11 C12 C13 . . . . -0.5(2) ?
    C10' C11' C12' C13' . . . . -0.4(3) ?
    C9 C8 C13 C12 . . . . 1.4(2) ?
    O2 C8 C13 C12 . . . . -176.37(13) ?
    C11 C12 C13 C8 . . . . -0.5(2) ?
    C9' C8' C13' C12' . . . . 0.4(2) ?
    O2' C8' C13' C12' . . . . -173.45(14) ?
    C11' C12' C13' C8' . . . . -0.2(3) ?
    P1' O3' C14' C19' . . . . 31.11(19) ?
    P1' O3' C14' C15' . . . . -151.86(11) ?
    P1 O3 C14 C19 . . . . 123.66(13) ?
    P1 O3 C14 C15 . . . . -61.57(18) ?
    C19 C14 C15 C16 . . . . 0.3(2) ?
    O3 C14 C15 C16 . . . . -174.23(14) ?
    C19' C14' C15' C16' . . . . 1.4(2) ?
    O3' C14' C15' C16' . . . . -175.64(14) ?
    C14' C15' C16' C17' . . . . -0.5(2) ?
    C14 C15 C16 C17 . . . . 0.8(3) ?
    C15' C16' C17' C18' . . . . -0.7(3) ?
    C15 C16 C17 C18 . . . . -1.0(3) ?
    C16' C17' C18' C19' . . . . 0.9(3) ?
    C16 C17 C18 C19 . . . . 0.3(3) ?
    C15' C14' C19' C18' . . . . -1.2(2) ?
    O3' C14' C19' C18' . . . . 175.61(14) ?
    C17' C18' C19' C14' . . . . 0.1(2) ?
    C15 C14 C19 C18 . . . . -1.0(2) ?
    O3 C14 C19 C18 . . . . 173.70(15) ?
    C17 C18 C19 C14 . . . . 0.7(3) ?
loop_
    _geom_hbond_atom_site_label_D
    _geom_hbond_atom_site_label_H
    _geom_hbond_atom_site_label_A
    _geom_hbond_site_symmetry_A
    _geom_hbond_distance_DH
    _geom_hbond_distance_HA
    _geom_hbond_distance_DA
    _geom_hbond_angle_DHA
    _geom_hbond_publ_flag
    N1 H1N O1 2_555 0.85(2) 2.09(2) 2.9030(10)
                                             162.0(10)
                                                    yes
    N1' H1'N O1' 2_666 0.86(2) 2.02(2) 2.8670(10)
                                                167.0(10)
                                                       yes
data_global
_journal_date_recd_electronic     2011-03-31
_journal_date_accepted     2011-04-13
_journal_name_full     'Acta Crystallographica, Section E'
_journal_year     2011
_journal_volume     67
_journal_issue      5
_journal_page_first     o1170
_journal_page_last     o1170
_journal_paper_category     QO
_journal_coeditor_code     LH5229
_publ_contact_author_name     'Fahimeh Sabbaghi'
_publ_contact_author_address
;
Department of Chemistry, Zanjan Branch, Islamic Azad University, PO Box
49195-467, Zanjan, Iran
;
_publ_contact_author_email     fahimeh_sabbaghi@yahoo.com
_publ_contact_author_fax     '(+98)-241-4270156'
_publ_contact_author_phone     '(+98)9122416331'
_publ_section_title
;
Diphenyl (<i>o</i>-tolylamido)phosphonate
;
loop_
    _publ_author_name
    _publ_author_address
    'Sabbaghi, Fahimeh'
;
Department of Chemistry, Zanjan Branch, Islamic Azad University,
PO Box 49195-467, Zanjan, Iran
;
    'Pourayoubi, Mehrdad'
;
Department of Chemistry, Ferdowsi University of Mashhad, Mashhad, 91779, Iran
;
    'Zargaran, Poorya'
;
Department of Chemistry, Ferdowsi University of Mashhad, Mashhad, 91779, Iran
;
