# Supplementary material for: Diphenyl (o-tolyl­amido)­phospho­nate
Source: Acta Crystallogr Sect E Struct Rep Online. 2011 Apr 16;67(Pt 5):o1170. doi: 10.1107/S1600536811013924 (PMC3089329; doi:10.1107/S1600536811013924)
Supplement: Supplementary file 2 [file e-67-o1170-Isup2.hkl]

# 
# h,k,l, Fc-squared, Fo-squared, sigma(Fo-squared) and status flag 
# 
data_I
_shelx_title 'p-1 in P-1' 
_shelx_refln_list_code          4 
_shelx_F_calc_maximum      188.93 
_exptl_crystal_F_000       712.00 
_reflns_d_resolution_high  0.7570 
 
loop_ 
 _symmetry_equiv_pos_as_xyz 
 'x, y, z' 
 '-x, -y, -z' 
 
_cell_length_a    10.2986 
_cell_length_b    10.3540 
_cell_length_c    17.9927 
_cell_angle_alpha  86.650 
_cell_angle_beta   84.036 
_cell_angle_gamma  62.429 
 
_shelx_F_squared_multiplier     1.000 
 
loop_ 
 _refln_index_h 
 _refln_index_k 
 _refln_index_l 
 _refln_F_squared_calc 
 _refln_F_squared_meas 
 _refln_F_squared_sigma 
 _refln_observed_status 
   1   0   0       18.03       15.67      0.65 o 
   2   0   0      211.85      148.35      2.93 o 
   3   0   0      482.14      473.04      7.38 o 
   4   0   0     1599.72     1640.42     13.01 o 
   5   0   0      118.43      106.86      4.37 o 
   6   0   0      103.58       90.74      3.97 o 
   7   0   0        1.25        1.94      1.58 o 
   8   0   0      233.65      207.44      7.01 o 
   9   0   0      137.58      123.28      5.91 o 
  10   0   0       10.26       11.41      2.89 o 
  11   0   0        0.71        0.97      2.35 o 
  12   0   0       11.10       11.05      3.82 o 
 -11   1   0       20.82       16.02      3.51 o 
 -10   1   0        0.00        0.36      2.40 o 
  -9   1   0       10.65       13.62      2.76 o 
  -8   1   0       30.11       26.52      3.33 o 
  -7   1   0      214.46      224.63      8.91 o 
  -6   1   0      186.03      202.52      6.03 o 
  -5   1   0      520.84      479.03      7.30 o 
  -4   1   0     1044.88     1114.58      7.65 o 
  -3   1   0      220.37      278.20      4.39 o 
  -2   1   0      338.05      335.16      3.56 o 
  -1   1   0      372.44      377.51      3.04 o 
   0   1   0        5.73        6.11      1.09 o 
   1   1   0     1316.62     1288.08     24.20 o 
   2   1   0      112.63      105.11      1.50 o 
   3   1   0    13561.14    13367.01    109.62 o 
   4   1   0        5.21        5.71      1.08 o 
   5   1   0      236.54      186.46      4.88 o 
   6   1   0       88.72       64.05      3.28 o 
   7   1   0     1231.25     1219.85     28.46 o 
   8   1   0      121.23      122.73      5.46 o 
   9   1   0      366.70      383.66      9.95 o 
  10   1   0      209.09      214.02      8.00 o 
  11   1   0        9.16        6.18      2.67 o 
  12   1   0       12.50        9.87      3.34 o 
 -10   2   0       81.61       81.71      5.72 o 
  -9   2   0       82.53       81.27      5.20 o 
  -8   2   0      101.27       88.13      5.06 o 
  -7   2   0        0.01        0.33      1.62 o 
  -6   2   0      335.13      320.82      7.82 o 
  -5   2   0       69.29       63.22      2.34 o 
  -4   2   0       22.11       18.72      1.33 o 
  -3   2   0       45.31       42.06      1.61 o 
  -2   2   0       18.60        4.92      0.74 o 
  -1   2   0        9.26        6.86      1.03 o 
   0   2   0      282.76      312.09      4.45 o 
   1   2   0       83.00       81.80      1.26 o 
   2   2   0    14597.20    14592.09     49.29 o 
   3   2   0      248.36      264.87      3.02 o 
   4   2   0     2962.19     3138.54     33.83 o 
   5   2   0       15.23        9.76      1.46 o 
   6   2   0       83.56       61.20      3.08 o 
   7   2   0      506.71      479.09      9.22 o 
   8   2   0     2021.30     2060.64     20.56 o 
   9   2   0      545.78      543.69     11.47 o 
  10   2   0      140.21      128.45      6.20 o 
  11   2   0        3.13        3.17      2.39 o 
  12   2   0      104.07      113.87     11.32 o 
 -10   3   0       37.16       31.78      4.48 o 
  -9   3   0        2.27        0.04      2.30 o 
  -8   3   0      157.23      157.28      6.79 o 
  -7   3   0       23.69       10.28      2.44 o 
  -6   3   0       15.91       15.85      2.55 o 
  -5   3   0     1229.65     1277.83     13.15 o 
  -4   3   0       28.59       27.03      1.68 o 
  -3   3   0      654.50      746.25     21.20 o 
  -2   3   0       27.41       25.96      1.34 o 
  -1   3   0      412.80      405.58      7.10 o 
   0   3   0      216.98      202.38      3.12 o 
   1   3   0        1.76        3.12      1.00 o 
   2   3   0       41.12       40.78      1.85 o 
   4   3   0       18.52       18.21      1.10 o 
   5   3   0     1180.67     1368.53     34.55 o 
   6   3   0      137.25      129.01      2.42 o 
   7   3   0      629.74      603.45     11.97 o 
   8   3   0      920.98      894.56     13.25 o 
   9   3   0      103.05       95.67      4.91 o 
  10   3   0        2.45        0.88      2.11 o 
  11   3   0        5.45        2.67      2.20 o 
  12   3   0      188.45      200.17      9.00 o 
  13   3   0       29.16       24.27      4.17 o 
  -9   4   0       10.97       11.70      3.22 o 
  -8   4   0      420.84      478.76     19.14 o 
  -7   4   0       43.75       41.12      4.09 o 
  -6   4   0     1797.90     1829.37     29.76 o 
  -5   4   0        9.54        6.13      1.41 o 
  -4   4   0       99.06       77.92      3.72 o 
  -3   4   0       44.12       38.94      1.98 o 
  -2   4   0      140.45      133.60      3.12 o 
  -1   4   0       12.59        7.50      0.90 o 
   0   4   0      268.40      353.75      3.97 o 
   1   4   0       66.36       65.43      5.73 o 
   2   4   0        1.49        4.87      0.58 o 
   3   4   0       42.82       26.15      1.18 o 
   4   4   0      184.11      206.49      3.92 o 
   5   4   0      194.58      207.92      3.84 o 
   6   4   0     1393.87     1518.38     10.00 o 
   7   4   0       40.93       34.32      1.61 o 
   8   4   0      789.60      794.08     12.28 o 
   9   4   0     1016.66     1041.89     15.15 o 
  10   4   0      859.31      878.12     15.01 o 
  11   4   0       22.94       18.08      3.21 o 
  12   4   0       99.32       96.18      6.03 o 
  13   4   0       44.03       45.28      5.18 o 
  -8   5   0      242.64      234.63      8.68 o 
  -7   5   0        4.13        2.88      2.30 o 
  -6   5   0       43.15       41.28      5.09 o 
  -5   5   0       86.71       79.29      3.34 o 
  -4   5   0       68.67       59.89      2.79 o 
  -3   5   0      264.30      268.99      5.17 o 
  -2   5   0       13.22       13.05      1.39 o 
  -1   5   0      486.93      545.54      5.87 o 
   0   5   0        3.13        0.98      0.87 o 
   1   5   0      121.33      114.44      9.69 o 
   2   5   0        1.11       15.83      9.11 o 
   3   5   0       68.23       65.86      4.06 o 
   4   5   0       63.76       66.72      2.07 o 
   5   5   0      191.24      219.05      7.45 o 
   6   5   0       22.72       20.04      1.45 o 
   7   5   0      793.26      799.23      7.98 o 
   8   5   0      204.62      199.17      6.25 o 
   9   5   0      209.74      207.06      6.91 o 
  10   5   0      585.95      597.06     12.29 o 
  11   5   0        1.73       -1.11      1.89 o 
  12   5   0       35.80       30.04      4.08 o 
  13   5   0       21.92       19.09      3.82 o 
  -8   6   0       68.56       72.31      5.71 o 
  -7   6   0        0.35       -0.42      2.06 o 
  -6   6   0       88.99       96.92      5.33 o 
  -5   6   0       80.10       74.86      3.47 o 
  -4   6   0      174.98      158.35      4.50 o 
  -3   6   0        2.52        1.58      1.33 o 
  -2   6   0      299.24      273.44      5.03 o 
  -1   6   0        7.42        8.79      1.13 o 
   0   6   0      130.07      111.83      2.71 o 
   1   6   0       42.35       35.34      1.53 o 
   2   6   0     5278.01     5804.23     30.76 o 
   3   6   0      486.39      502.22      5.34 o 
   4   6   0      508.03      409.98      5.14 o 
   5   6   0      481.53      535.97      6.30 o 
   6   6   0      218.97      199.80      4.15 o 
   7   6   0       25.82       25.53      1.88 o 
   8   6   0        7.82        7.62      1.35 o 
   9   6   0        0.47        1.47      1.87 o 
  10   6   0      221.43      258.44      8.04 o 
  11   6   0       38.23       30.18      3.71 o 
  12   6   0      108.64      111.12      6.23 o 
  13   6   0       29.86       19.23      3.74 o 
  -7   7   0       11.05        6.58      3.62 o 
  -6   7   0        2.52        1.73      2.50 o 
  -5   7   0        0.02        0.00      1.88 o 
  -4   7   0       12.94       11.04      1.94 o 
  -3   7   0      200.80      198.65      4.86 o 
  -2   7   0      124.52      127.42      3.76 o 
  -1   7   0      339.99      343.93      5.43 o 
   0   7   0       27.60       24.19      1.60 o 
   1   7   0     2053.30     2209.89     20.01 o 
   2   7   0      350.28      392.98     16.64 o 
   3   7   0       35.44       30.11      2.48 o 
   4   7   0      168.79      173.65      3.56 o 
   5   7   0     1430.46     1489.73     10.99 o 
   6   7   0      288.62      263.49      4.91 o 
   7   7   0        1.36        0.02      0.98 o 
   8   7   0      162.05      142.29      3.96 o 
   9   7   0      442.24      432.07      9.49 o 
  10   7   0        1.21        0.47      1.70 o 
  11   7   0      459.21      444.07     10.99 o 
  12   7   0       40.65       36.04      4.22 o 
  13   7   0       35.62       31.92      4.44 o 
  -6   8   0       53.90       52.85      5.23 o 
  -5   8   0        1.85        0.80      2.39 o 
  -4   8   0      113.66      119.93      5.06 o 
  -3   8   0       33.11       26.10      2.32 o 
  -2   8   0     1195.48     1304.63     19.05 o 
  -1   8   0      347.55      354.85      6.03 o 
   0   8   0      882.52      933.52     28.61 o 
   1   8   0      174.30      160.74      3.60 o 
   2   8   0      862.18      952.99      8.40 o 
   3   8   0      302.80      295.74      4.70 o 
   4   8   0     1635.56     1651.03     19.56 o 
   5   8   0      116.67      104.60      3.11 o 
   6   8   0     1394.23     1433.54     11.55 o 
   7   8   0       41.67       28.97      2.21 o 
   8   8   0      261.97      244.52      5.37 o 
   9   8   0        0.60        0.82      1.75 o 
  10   8   0        3.85        3.71      2.01 o 
  11   8   0      100.45      104.78      5.64 o 
  12   8   0       85.63       90.67      5.53 o 
  13   8   0       31.71       34.20      4.89 o 
  -4   9   0       12.08       21.44      3.83 o 
  -3   9   0        1.59       -0.21      1.87 o 
  -2   9   0        4.32        2.18      1.81 o 
  -1   9   0       55.44       43.80      2.60 o 
   0   9   0        9.56        6.12      1.73 o 
   1   9   0        1.78        0.65      1.07 o 
   2   9   0        2.51       12.75      6.33 o 
   3   9   0      575.01      559.55      8.35 o 
   4   9   0       23.74       19.51      1.65 o 
   5   9   0       16.82       13.64      1.54 o 
   6   9   0      148.41      142.92      3.88 o 
   7   9   0      687.42      690.54      8.66 o 
   8   9   0      230.33      234.75      5.42 o 
   9   9   0      244.28      212.66      5.26 o 
  10   9   0      123.83      131.25      5.73 o 
  11   9   0      194.05      193.52      7.34 o 
  12   9   0       16.10        8.53      2.89 o 
  13   9   0        6.01        7.08      2.98 o 
  -3  10   0        7.86        3.35      2.82 o 
  -2  10   0       87.46       82.80      7.90 o 
  -1  10   0       57.47       55.37      6.54 o 
   0  10   0       62.32       54.80      3.52 o 
   1  10   0       11.60        6.36      1.87 o 
   2  10   0      451.08      448.68     12.56 o 
   3  10   0       30.20       24.40      2.02 o 
   4  10   0      523.90      519.39      7.04 o 
   5  10   0      117.51      106.98      3.39 o 
   6  10   0      173.93      164.00      4.29 o 
   7  10   0       26.82       22.46      2.29 o 
   8  10   0       68.38       54.10      2.96 o 
   9  10   0       11.26        8.29      1.83 o 
  10  10   0        1.20        1.03      1.88 o 
  11  10   0      208.82      226.40     11.70 o 
  12  10   0        5.05        4.47      2.72 o 
  -2  11   0       71.15       70.09      8.31 o 
  -1  11   0       14.95       16.43      5.15 o 
   0  11   0        8.64        9.56      3.96 o 
   1  11   0      143.95      153.57     10.32 o 
   2  11   0       58.70       53.81      7.07 o 
   3  11   0      199.88      174.94     10.57 o 
   4  11   0      231.83      245.98     12.37 o 
   5  11   0       33.29       29.09      3.78 o 
   6  11   0       36.87       31.64      3.32 o 
   7  11   0       48.21       40.46      3.39 o 
   8  11   0       12.49        9.68      1.85 o 
   9  11   0       44.88       33.61      2.58 o 
  10  11   0      250.04      267.34      7.81 o 
  11  11   0        0.02        2.10      2.43 o 
  12  11   0       92.32       77.44      5.12 o 
   0  12   0       99.38      130.89     10.51 o 
   1  12   0        0.85        0.78      4.01 o 
   2  12   0       55.40       54.56      6.78 o 
   3  12   0        4.46        1.34      3.79 o 
   4  12   0       48.62       54.89      7.06 o 
   5  12   0       11.95       12.05      4.63 o 
   6  12   0      248.69      271.66     13.25 o 
   7  12   0        1.50        4.08      3.63 o 
   8  12   0       35.85       33.65      5.86 o 
   9  12   0       71.30       62.00      6.39 o 
   3  13   0       55.37       82.71      8.76 o 
   4  13   0      134.23      144.76     10.97 o 
   5  13   0       11.83        5.73      4.46 o 
   6  13   0      209.70      208.19     12.47 o 
   7  13   0       67.90       72.66      7.89 o 
   8  13   0       48.51       46.87      4.82 o 
   9  13   0       60.24       58.33      6.65 o 
  -9 -13   1        4.75        1.03      3.84 o 
  -8 -13   1       68.21       79.66      8.13 o 
  -7 -13   1        1.80        4.98      4.14 o 
  -6 -13   1       79.35       78.97      8.25 o 
  -5 -13   1      143.23      152.46     11.09 o 
  -4 -13   1        6.11        0.79      3.96 o 
  -3 -13   1       27.85       31.79      6.57 o 
 -11 -12   1       37.08       28.04      5.49 o 
 -10 -12   1       67.53       82.90      6.88 o 
  -9 -12   1       43.10       39.18      4.10 o 
  -8 -12   1       42.07       36.79      5.99 o 
  -7 -12   1       16.58       13.26      4.38 o 
  -6 -12   1        2.89       -2.97      3.00 o 
  -5 -12   1        0.42       -2.26      2.86 o 
  -4 -12   1       75.58       72.16      7.60 o 
  -3 -12   1      110.92       97.38      8.77 o 
  -2 -12   1       26.78       23.08      5.70 o 
  -1 -12   1       70.91       89.48      8.87 o 
   0 -12   1       21.76       26.79      6.25 o 
 -12 -11   1       78.04       71.54      5.18 o 
 -11 -11   1       54.55       54.45      4.28 o 
 -10 -11   1       61.32       68.62      4.38 o 
  -9 -11   1        0.72       -1.18      1.94 o 
  -8 -11   1       17.81       17.22      2.84 o 
  -7 -11   1        0.08        0.24      1.72 o 
  -6 -11   1       59.97       56.62      5.66 o 
  -5 -11   1       33.55       29.81      3.26 o 
  -4 -11   1      369.47      376.84      8.73 o 
  -3 -11   1      256.93      265.73      7.43 o 
  -2 -11   1        4.59        0.00      3.14 o 
  -1 -11   1       11.42        3.01      3.09 o 
   0 -11   1        9.16        6.23      4.06 o 
   1 -11   1       27.08       20.37      5.51 o 
 -12 -10   1       38.38       39.52      4.44 o 
 -11 -10   1       81.26       83.52      5.07 o 
 -10 -10   1      656.54      687.50     12.53 o 
  -9 -10   1        2.95        1.98      1.55 o 
  -8 -10   1        3.87        4.88      1.56 o 
  -7 -10   1       17.89       11.88      1.75 o 
  -6 -10   1      226.20      227.21      4.98 o 
  -5 -10   1       23.15       20.90      1.82 o 
  -4 -10   1      150.48      153.35      5.43 o 
  -3 -10   1       52.27       60.22      3.53 o 
  -2 -10   1       62.21       48.36      3.30 o 
  -1 -10   1      290.44      290.34      7.37 o 
   0 -10   1        6.84        5.00      1.88 o 
   1 -10   1      133.10      130.51      5.24 o 
   2 -10   1        8.11        5.62      2.12 o 
   3 -10   1       28.49       33.56      6.65 o 
 -13  -9   1        3.72        2.84      2.75 o 
 -12  -9   1       15.28        9.44      2.97 o 
 -11  -9   1       35.75       32.42      3.77 o 
 -10  -9   1       10.41        6.25      2.19 o 
  -9  -9   1        2.92        4.48      1.87 o 
  -8  -9   1      202.29      203.32      5.10 o 
  -7  -9   1       48.65       47.36      2.55 o 
  -6  -9   1        0.28        0.21      1.06 o 
  -5  -9   1      110.16      106.02      3.24 o 
  -4  -9   1      156.05      159.77      4.35 o 
  -3  -9   1      371.09      372.45      7.61 o 
  -2  -9   1      545.72      499.74      6.53 o 
  -1  -9   1      165.97      167.71      4.06 o 
   0  -9   1      764.15      698.94     22.16 o 
   1  -9   1      172.80      169.86      5.67 o 
   2  -9   1      117.38      104.63      4.66 o 
   3  -9   1      162.15      161.77      5.92 o 
   4  -9   1      296.26      324.97     10.73 o 
 -13  -8   1        8.62        5.81      2.93 o 
 -12  -8   1        3.38        1.09      2.29 o 
 -11  -8   1      311.60      324.22      9.41 o 
 -10  -8   1      208.48      183.38      8.06 o 
  -9  -8   1      385.32      389.59      9.08 o 
  -8  -8   1      298.55      299.47      6.76 o 
  -7  -8   1      588.70      589.32      8.92 o 
  -6  -8   1      121.40      104.36      3.33 o 
  -5  -8   1      515.61      478.91      6.35 o 
  -4  -8   1       16.56       16.29      1.45 o 
  -3  -8   1        3.63        2.59      0.93 o 
  -2  -8   1      326.12      371.41      8.85 o 
  -1  -8   1        0.84        1.35      1.18 o 
   0  -8   1       40.79       32.06      1.99 o 
   1  -8   1      151.61      159.46      4.18 o 
   2  -8   1      254.44      257.17      5.51 o 
   3  -8   1        3.26        2.50      1.63 o 
   4  -8   1       81.79       77.91      4.26 o 
   5  -8   1       14.71        8.05      3.15 o 
   6  -8   1        8.09        6.51      3.45 o 
 -13  -7   1       12.91       13.47      3.59 o 
 -12  -7   1       26.72       24.01      3.68 o 
 -11  -7   1      417.63      442.99     11.11 o 
 -10  -7   1       89.63       72.62      4.49 o 
  -9  -7   1       38.51       41.55      3.44 o 
  -8  -7   1        0.14        0.08      1.10 o 
  -7  -7   1      183.79      153.35      4.05 o 
  -6  -7   1      372.32      329.62      5.49 o 
  -4  -7   1     3113.97     3199.37     27.19 o 
  -3  -7   1      143.81      121.40      2.84 o 
  -2  -7   1     1582.70     1586.08      9.97 o 
  -1  -7   1      273.86      290.14      4.39 o 
   0  -7   1      263.26      248.86      4.36 o 
   1  -7   1      537.68      536.57      8.47 o 
   2  -7   1      813.64      813.25     12.40 o 
   3  -7   1        1.24        0.05      1.24 o 
   4  -7   1        7.63        5.40      1.35 o 
   5  -7   1        0.08       -1.06      1.56 o 
   6  -7   1      146.69      157.25      8.92 o 
   7  -7   1        1.96        1.00      3.34 o 
 -13  -6   1       22.43       16.75      3.58 o 
 -12  -6   1       28.21       27.25      3.80 o 
 -11  -6   1       42.43       31.82      3.82 o 
 -10  -6   1      137.98      126.95      5.79 o 
  -9  -6   1     1478.69     1492.04     17.85 o 
  -8  -6   1        1.38        4.12      1.22 o 
  -7  -6   1      558.28      517.43     10.40 o 
  -6  -6   1       19.61       14.95      2.63 o 
  -5  -6   1      427.27      437.18      5.74 o 
  -4  -6   1       63.02       58.47      2.08 o 
  -3  -6   1       48.15       43.51      2.57 o 
  -2  -6   1      629.04      741.32     13.66 o 
  -1  -6   1       51.97       30.68      1.41 o 
   0  -6   1      184.86      201.98      3.59 o 
   1  -6   1       38.15       28.44      1.67 o 
   2  -6   1       88.43       76.49      2.73 o 
   3  -6   1     1495.98     1651.81     16.81 o 
   4  -6   1      144.08      147.76      4.43 o 
   5  -6   1        0.45       -0.62      1.38 o 
   6  -6   1        1.42        1.10      2.03 o 
   7  -6   1        0.91        0.54      2.24 o 
   8  -6   1        5.77        6.27      3.54 o 
 -13  -5   1       40.64       44.01      5.13 o 
 -12  -5   1       53.04       43.04      4.64 o 
 -11  -5   1       28.51       26.04      4.33 o 
 -10  -5   1        0.53        0.28      1.84 o 
  -9  -5   1      591.71      570.11     11.22 o 
  -8  -5   1      146.11      177.94      9.00 o 
  -7  -5   1        3.04        0.79      0.94 o 
  -6  -5   1        0.64       -0.59      0.71 o 
  -5  -5   1      648.96      713.45      7.14 o 
  -4  -5   1        6.88        1.26      0.63 o 
  -3  -5   1     3331.70     3554.82     13.93 o 
  -2  -5   1       58.18       28.92      2.30 o 
  -1  -5   1       17.90       26.57      5.72 o 
   0  -5   1     1331.41     1444.26      8.67 o 
   1  -5   1       27.97       25.00      1.37 o 
   2  -5   1       81.07       67.27      2.48 o 
   3  -5   1       11.51        8.06      1.36 o 
   4  -5   1      254.93      244.67      5.26 o 
   5  -5   1      165.56      149.38      4.41 o 
   6  -5   1     1418.01     1589.61     24.58 o 
   7  -5   1       51.39       44.06      4.15 o 
   8  -5   1       57.17       69.59      5.09 o 
 -13  -4   1      108.10      107.04      9.33 o 
 -12  -4   1       44.20       54.28      5.16 o 
 -11  -4   1       39.07       30.87      3.77 o 
 -10  -4   1       21.77       19.84      3.26 o 
  -9  -4   1        7.95        5.65      2.01 o 
  -8  -4   1      694.59      701.11     11.73 o 
  -7  -4   1      288.59      233.33      5.51 o 
  -6  -4   1      252.49      276.43      8.98 o 
  -5  -4   1       30.83       40.17      1.74 o 
  -4  -4   1       47.30       40.74      1.61 o 
  -3  -4   1       76.75       69.56      1.86 o 
  -2  -4   1       34.03       35.08      2.28 o 
  -1  -4   1     2118.09     2268.39     11.76 o 
   0  -4   1      140.80      136.72      2.36 o 
   1  -4   1       92.54      117.79      2.17 o 
   2  -4   1       11.65       14.19      1.29 o 
   3  -4   1      852.68      837.46     11.28 o 
   4  -4   1       25.41       19.45      1.90 o 
   5  -4   1      264.66      261.82      5.36 o 
   6  -4   1        0.02       -0.62      1.77 o 
   7  -4   1      117.11      114.81      5.70 o 
   8  -4   1        0.68        2.67      2.61 o 
   9  -4   1        1.35        1.09      2.63 o 
 -13  -3   1        5.75        4.39      3.17 o 
 -12  -3   1      115.55      130.17      7.08 o 
 -11  -3   1        1.41        1.56      2.16 o 
 -10  -3   1      891.60      905.01     15.51 o 
  -9  -3   1      491.03      481.79     10.65 o 
  -8  -3   1       17.98       17.08      2.55 o 
  -7  -3   1      184.73      168.49      5.45 o 
  -6  -3   1      276.99      283.06      3.64 o 
  -5  -3   1      561.40      593.43      8.36 o 
  -4  -3   1     1579.76     1842.97     17.41 o 
  -3  -3   1      119.38      103.24      3.30 o 
  -2  -3   1     5361.61     5184.02     15.47 o 
  -1  -3   1      241.21      255.88      6.84 o 
   0  -3   1      233.98      233.69      2.63 o 
   1  -3   1      536.53      546.03     34.37 o 
   2  -3   1       35.94       33.59      1.52 o 
   3  -3   1      148.36      150.83      3.32 o 
   4  -3   1      526.55      555.91      6.75 o 
   5  -3   1        0.01       -1.49      1.04 o 
   6  -3   1      257.00      227.85      4.88 o 
   7  -3   1        0.01       -0.48      1.87 o 
   8  -3   1      794.22      814.87     14.69 o 
   9  -3   1       31.23       35.81      4.30 o 
  10  -3   1      285.28      319.13     18.55 o 
 -12  -2   1       16.61       16.85      3.70 o 
 -11  -2   1        1.34       -1.18      2.08 o 
 -10  -2   1       20.53       16.19      3.66 o 
  -9  -2   1        0.02       -0.32      1.69 o 
  -8  -2   1     2094.23     2067.24     20.71 o 
  -7  -2   1      121.42      127.75      4.86 o 
  -6  -2   1       10.43        5.58      1.82 o 
  -5  -2   1       63.39       59.89      2.81 o 
  -4  -2   1     1046.20     1130.65      8.27 o 
  -3  -2   1      910.44      924.06      7.48 o 
  -2  -2   1     6185.93     6379.75     83.23 o 
  -1  -2   1       61.00       72.86     16.68 o 
   0  -2   1     2503.49     2456.81     18.94 o 
   1  -2   1     2199.03     2225.49     11.78 o 
   2  -2   1      812.80      845.72      8.56 o 
   3  -2   1       61.15       33.14      1.50 o 
   4  -2   1       65.52       61.75      2.16 o 
   5  -2   1     1571.97     1574.13     14.36 o 
   6  -2   1       44.08       39.61      2.04 o 
   7  -2   1      117.97      118.03      5.27 o 
   8  -2   1       18.73       16.59      2.90 o 
   9  -2   1        9.43       14.54      3.02 o 
  10  -2   1       22.69       25.43      3.85 o 
  11  -2   1       24.28       21.56      4.13 o 
 -12  -1   1      130.26      155.65      7.98 o 
 -11  -1   1       10.00        6.07      2.70 o 
 -10  -1   1       37.77       39.82      4.30 o 
  -9  -1   1      324.85      311.67      8.95 o 
  -8  -1   1      711.64      700.37     14.79 o 
  -7  -1   1       22.24       18.52      2.46 o 
  -6  -1   1      559.11      540.66     18.54 o 
  -5  -1   1     1316.91     1417.48     16.15 o 
  -4  -1   1     1057.58     1080.04     10.28 o 
  -3  -1   1       25.15       39.07      2.31 o 
  -2  -1   1    14871.11    14729.28     95.23 o 
  -1  -1   1      554.54      568.26      8.74 o 
   0  -1   1     6405.89     6612.24     40.61 o 
   1  -1   1      850.90      832.13      4.90 o 
   2  -1   1      279.92      216.04      2.84 o 
   3  -1   1      426.54      421.33      4.45 o 
   4  -1   1      320.44      365.04      4.45 o 
   5  -1   1       62.91       57.95      1.97 o 
   6  -1   1      185.84      153.10      3.14 o 
   7  -1   1        5.52        2.88      1.63 o 
   8  -1   1      275.08      291.03      8.43 o 
   9  -1   1        6.27        3.84      2.27 o 
  10  -1   1       11.47       11.33      3.12 o 
  11  -1   1        6.37        5.06      2.95 o 
 -11   0   1        7.41        6.32      2.94 o 
 -10   0   1        2.99        2.48      2.06 o 
  -9   0   1        0.37        2.22      2.03 o 
  -8   0   1       46.29       40.70      3.48 o 
  -7   0   1     1826.97     1858.30     29.98 o 
  -6   0   1      374.21      331.23      7.41 o 
  -5   0   1     1295.76     1390.86     13.67 o 
  -4   0   1      428.15      472.13      4.25 o 
  -3   0   1      721.79      667.40      5.02 o 
  -2   0   1    10939.13    11069.59    120.81 o 
  -1   0   1       64.94       60.60      1.67 o 
   1   0   1      596.11      586.23     12.01 o 
   3   0   1       12.90       10.25      2.27 o 
   4   0   1       38.75       32.99      2.20 o 
   5   0   1      454.93      409.25      4.10 o 
   6   0   1        5.54        4.42      1.46 o 
   7   0   1     1897.28     1967.03     19.35 o 
   8   0   1        0.77        0.60      1.57 o 
   9   0   1       67.27       50.04      4.16 o 
  10   0   1        6.04        4.32      2.19 o 
  11   0   1        1.80        1.89      2.58 o 
  12   0   1        0.00        0.11      2.84 o 
 -11   1   1        3.79        2.86      2.71 o 
 -10   1   1       99.96      105.09      6.14 o 
  -9   1   1        4.64        2.58      2.20 o 
  -8   1   1      195.24      177.00     11.11 o 
  -7   1   1      719.12      735.94     27.13 o 
  -6   1   1        9.86        5.04      1.65 o 
  -5   1   1      318.87      379.33     11.32 o 
  -4   1   1     1013.86     1163.69     29.03 o 
  -3   1   1      855.29      930.43     27.76 o 
  -2   1   1      175.24      129.27      2.10 o 
  -1   1   1     2614.18     2637.02     44.87 o 
   0   1   1     8370.69     8683.77     32.72 o 
   1   1   1       92.04       90.48      1.38 o 
   2   1   1    35693.78    35052.87    115.02 o 
   4   1   1      154.13      149.20      3.84 o 
   5   1   1      102.40       96.66      3.52 o 
   6   1   1        0.00        0.86      1.05 o 
   7   1   1        9.23        5.94      1.87 o 
   8   1   1     1488.72     1567.11     44.62 o 
   9   1   1       28.61       20.95      3.00 o 
  10   1   1       28.44       21.11      3.34 o 
  11   1   1        0.39        0.59      2.17 o 
  12   1   1        0.06       -1.24      2.57 o 
 -10   2   1       81.74       83.41      5.81 o 
  -9   2   1      123.42      111.04      6.01 o 
  -8   2   1       40.75       28.29      3.56 o 
  -7   2   1       61.59       62.27      4.05 o 
  -6   2   1       40.96       32.79      2.97 o 
  -5   2   1      499.02      456.40     10.32 o 
  -4   2   1      710.72      747.72     14.95 o 
  -3   2   1      922.50      847.77      6.88 o 
  -2   2   1     1873.56     1915.54      9.56 o 
  -1   2   1     1148.94     1127.94     11.75 o 
   0   2   1     2151.50     2245.43     24.51 o 
   1   2   1      593.36      544.46      7.79 o 
   4   2   1      257.57      261.34      3.99 o 
   6   2   1       14.80       11.07      1.66 o 
   7   2   1     1342.97     1333.86     21.58 o 
   8   2   1       29.27       30.39      4.44 o 
   9   2   1      393.79      416.49     10.01 o 
  10   2   1        5.47        1.06      1.98 o 
  11   2   1       37.95       20.76      3.49 o 
  12   2   1        6.83        4.29      2.84 o 
 -10   3   1       30.48       42.61      4.93 o 
  -9   3   1       10.35        6.15      2.70 o 
  -8   3   1      424.05      436.49     11.04 o 
  -7   3   1      141.56      133.04      5.90 o 
  -6   3   1      646.68      650.02     11.46 o 
  -5   3   1        5.48        6.17      1.25 o 
  -4   3   1      577.00      589.76      6.84 o 
  -3   3   1      392.34      454.75      5.60 o 
  -2   3   1       31.10       28.32      1.37 o 
  -1   3   1     1585.59     1553.45     17.55 o 
   0   3   1      155.68      168.41      4.32 o 
   1   3   1      688.76      694.63     13.85 o 
   2   3   1     3367.32     3286.27     16.94 o 
   3   3   1        1.56        0.46      0.41 o 
   4   3   1     5860.46     6568.40     44.83 o 
   5   3   1       55.04       46.58      1.61 o 
   6   3   1      208.06      234.90      5.44 o 
   7   3   1       14.02       10.46      1.95 o 
   8   3   1     1753.26     1746.02     18.56 o 
   9   3   1       19.46       18.29      2.95 o 
  10   3   1      501.67      512.96     12.16 o 
  11   3   1        0.25        0.21      2.33 o 
  12   3   1      318.78      356.79     11.20 o 
  13   3   1        6.51        6.58      3.26 o 
  -9   4   1        0.07       -1.02      2.49 o 
  -8   4   1        0.07       -0.46      2.27 o 
  -7   4   1        0.10        0.01      1.95 o 
  -6   4   1       56.35       57.30      3.99 o 
  -5   4   1      891.98      961.68     15.65 o 
  -4   4   1        0.02        0.30      0.94 o 
  -3   4   1      147.72      106.60      3.04 o 
  -2   4   1       22.55       31.21      1.61 o 
  -1   4   1       48.47       28.68      1.38 o 
   0   4   1       44.62       42.09      2.92 o 
   1   4   1     3874.11     3992.49     35.14 o 
   2   4   1       54.23       48.71      2.06 o 
   3   4   1      261.24      257.59      3.41 o 
   4   4   1       32.24       25.38      1.28 o 
   5   4   1      837.56     1010.21      7.85 o 
   6   4   1        0.08        0.49      0.73 o 
   7   4   1        0.10        0.38      0.72 o 
   8   4   1       46.80       57.92      3.66 o 
   9   4   1      372.54      374.49      9.23 o 
  10   4   1       80.38       63.62      4.45 o 
  11   4   1       38.11       34.95      4.35 o 
  12   4   1        5.96        6.01      2.81 o 
  13   4   1       29.92       29.88      4.60 o 
  -8   5   1       82.55       91.16      5.67 o 
  -7   5   1      109.06      100.74      5.98 o 
  -6   5   1      359.44      386.62      9.54 o 
  -5   5   1       32.61       27.04      2.42 o 
  -4   5   1      562.00      568.05      7.80 o 
  -3   5   1       94.31       81.56      2.94 o 
  -2   5   1      210.51      184.40      3.92 o 
  -1   5   1       86.07       97.57      2.48 o 
   0   5   1      247.50      261.06      5.70 o 
   1   5   1      175.21      185.98      4.26 o 
   2   5   1      944.66      810.21      6.91 o 
   3   5   1      743.88      815.93      6.39 o 
   4   5   1     1102.58     1080.57      8.00 o 
   5   5   1       49.02       43.16      1.84 o 
   6   5   1       23.42       48.97     12.98 o 
   7   5   1        0.89       -0.49      0.78 o 
   8   5   1       89.73      115.52      3.13 o 
   9   5   1      259.87      237.73      7.23 o 
  10   5   1     1386.24     1484.96     24.72 o 
  11   5   1       33.14       26.22      3.56 o 
  12   5   1        0.38       -0.42      2.24 o 
  13   5   1       53.84       51.18      5.32 o 
  -8   6   1       14.20       13.26      3.39 o 
  -7   6   1       10.18        5.69      2.67 o 
  -6   6   1       11.88        7.64      2.39 o 
  -5   6   1        0.80        2.04      1.78 o 
  -4   6   1       50.66       51.97      2.86 o 
  -3   6   1     1055.60     1096.89     15.00 o 
  -2   6   1       51.74       39.93      2.15 o 
  -1   6   1        3.62        3.36      0.88 o 
   0   6   1        1.49        1.60      0.73 o 
   1   6   1      141.88       97.26      2.35 o 
   3   6   1      222.21      219.91      3.95 o 
   4   6   1        7.24        3.74      0.83 o 
   5   6   1       25.07       26.82      1.58 o 
   6   6   1        0.98        1.50      0.89 o 
   7   6   1      582.99      496.86      6.60 o 
   8   6   1       58.03       46.65      2.32 o 
   9   6   1     1546.82     1471.29     25.76 o 
  10   6   1        0.07       -0.85      1.72 o 
  11   6   1        2.26        4.27      2.35 o 
  12   6   1        0.26        0.29      2.24 o 
  13   6   1        0.06        0.69      2.59 o 
  -7   7   1        5.69        1.00      2.63 o 
  -6   7   1       18.21       19.45      3.26 o 
  -5   7   1       52.51       44.91      4.30 o 
  -4   7   1       68.95       63.87      2.86 o 
  -3   7   1       78.73       60.48      2.91 o 
  -2   7   1      873.16      874.42     11.21 o 
  -1   7   1      263.68      268.88      4.84 o 
   0   7   1      664.40      661.65      8.67 o 
   1   7   1        1.13       -1.24      2.13 o 
   2   7   1     1116.33     1047.39     29.59 o 
   3   7   1      759.20      827.71      8.70 o 
   4   7   1     2689.80     2753.65     18.86 o 
   5   7   1       27.06       20.24      1.63 o 
   6   7   1     1571.57     1592.82     20.33 o 
   7   7   1       42.53       34.73      1.77 o 
   8   7   1       69.28       67.27      2.81 o 
   9   7   1       20.78       17.44      4.31 o 
  10   7   1       47.69       35.50      3.51 o 
  11   7   1       78.38       71.55      4.79 o 
  12   7   1      119.20      119.31      6.36 o 
  13   7   1       16.98        7.87      3.06 o 
  -6   8   1        4.77        4.57      3.63 o 
  -5   8   1        0.02       -3.34      2.43 o 
  -4   8   1      318.88      352.63      8.08 o 
  -3   8   1        0.42       -0.42      1.29 o 
  -2   8   1      165.12      158.89      4.31 o 
  -1   8   1      110.22      108.16      3.44 o 
   0   8   1       74.47       72.85      2.69 o 
   1   8   1       57.84       49.65      2.12 o 
   2   8   1        7.48       26.13      5.27 o 
   3   8   1      174.41      174.13      3.65 o 
   4   8   1        8.69        5.33      1.12 o 
   5   8   1     1261.35     1313.61     10.46 o 
   6   8   1      117.62      105.38      3.27 o 
   7   8   1      225.55      202.52      4.69 o 
   8   8   1       25.22       18.08      1.93 o 
   9   8   1     1410.15     1520.37     14.01 o 
  10   8   1      284.64      281.87      8.26 o 
  11   8   1      557.57      598.02     28.41 o 
  12   8   1       41.06       46.70      4.60 o 
  13   8   1      242.21      296.70     10.13 o 
  -3   9   1        6.34        3.20      3.99 o 
  -2   9   1       53.21       50.39      2.88 o 
  -1   9   1        0.20        1.32      1.32 o 
   0   9   1      723.86      721.29     17.95 o 
   1   9   1       33.91       20.05      1.86 o 
   2   9   1     1116.32     1106.89      9.70 o 
   3   9   1       30.34       25.73      1.81 o 
   4   9   1      698.33      713.18     10.45 o 
   5   9   1       65.20       57.20      2.49 o 
   6   9   1      419.93      412.01      6.39 o 
   7   9   1        7.06        6.32      2.97 o 
   8   9   1      497.84      510.90     14.58 o 
   9   9   1       35.40       26.66      2.51 o 
  10   9   1       87.37       89.09      4.75 o 
  11   9   1       19.05       14.46      2.88 o 
  12   9   1      292.21      302.74      9.44 o 
  13   9   1       28.46       26.71      4.04 o 
  -3  10   1       28.14       30.27      6.07 o 
  -2  10   1       85.53       82.38      5.54 o 
  -1  10   1       68.29       59.70      6.65 o 
   0  10   1       17.26       10.42      3.93 o 
   1  10   1       29.84       27.84      3.08 o 
   2  10   1       13.94       17.60      5.28 o 
   3  10   1       86.07      100.27      3.25 o 
   4  10   1        1.03       -0.76      1.04 o 
   5  10   1       21.43       17.94      1.81 o 
   6  10   1       19.45       14.18      1.72 o 
   7  10   1       21.95       16.93      1.90 o 
   8  10   1       51.42       48.96      2.76 o 
   9  10   1       41.60       37.57      2.60 o 
  10  10   1       28.37       22.38      4.57 o 
  11  10   1      179.81      193.40      7.13 o 
  12  10   1       15.05       11.78      2.92 o 
  -2  11   1      366.72      461.15     18.56 o 
  -1  11   1       24.49       20.08      3.91 o 
   0  11   1        0.23        0.24      3.40 o 
   1  11   1        0.16        2.02      3.41 o 
   2  11   1       16.22       16.60      4.54 o 
   3  11   1       18.72       10.79      4.06 o 
   4  11   1       48.95       35.98      5.80 o 
   5  11   1      109.34      103.12      4.46 o 
   6  11   1        0.11        0.19      1.57 o 
   7  11   1       27.32       27.44      3.00 o 
   8  11   1      170.86      166.83      4.74 o 
   9  11   1       21.77       17.73      2.36 o 
  10  11   1      262.23      286.86     11.19 o 
  11  11   1        2.10        2.45      2.46 o 
  12  11   1        8.60        6.82      2.86 o 
   0  12   1       94.37      116.32     10.08 o 
   1  12   1       97.61      117.88      9.87 o 
   2  12   1       42.42       49.61      7.22 o 
   4  12   1       84.29       71.01      7.33 o 
   5  12   1      445.90      514.01     18.21 o 
   6  12   1        2.52       -2.88      2.92 o 
   7  12   1        8.80        7.23      2.62 o 
   8  12   1       13.07        6.34      3.50 o 
   9  12   1       44.83       37.95      5.91 o 
  11  12   1       16.82        7.73      3.88 o 
   3  13   1        7.90        4.22      2.79 o 
   4  13   1      162.21      166.68     11.54 o 
   5  13   1       13.52       15.53      4.87 o 
   6  13   1       52.04       53.50      5.27 o 
   7  13   1       31.64       28.55      5.91 o 
   8  13   1       72.03       74.29      7.49 o 
   9  13   1        6.11        0.28      3.74 o 
  -9 -13   2        1.97       -0.15      4.23 o 
  -8 -13   2      110.18      118.97      9.61 o 
  -7 -13   2       10.36       13.38      4.78 o 
  -6 -13   2        0.05        3.02      3.92 o 
  -5 -13   2       34.21       31.19      6.35 o 
  -4 -13   2      103.43      112.64      9.87 o 
  -3 -13   2      122.94      150.12     11.40 o 
 -10 -12   2       33.96       29.08      5.26 o 
  -9 -12   2       34.49       35.23      3.98 o 
  -8 -12   2       27.48       28.87      3.63 o 
  -7 -12   2       20.32       18.33      3.11 o 
  -6 -12   2       45.97       43.56      3.90 o 
  -5 -12   2      256.39      286.98     12.03 o 
  -4 -12   2       35.53       28.65      5.72 o 
  -3 -12   2       27.50       14.25      4.69 o 
  -2 -12   2        6.82        5.31      3.97 o 
  -1 -12   2       54.55       56.44      7.70 o 
   0 -12   2      117.91      161.93     11.79 o 
 -11 -11   2        4.54        2.96      3.75 o 
 -10 -11   2      333.32      383.57     14.02 o 
  -9 -11   2        0.89       -0.91      2.18 o 
  -8 -11   2        3.30        3.34      2.06 o 
  -7 -11   2        0.06       -0.28      1.82 o 
  -6 -11   2       41.45       38.33      3.74 o 
  -5 -11   2       34.28       30.59      3.45 o 
  -4 -11   2      464.94      472.84     10.00 o 
  -3 -11   2       23.22       15.94      2.65 o 
  -2 -11   2       32.10       16.70      2.56 o 
  -1 -11   2       44.72       38.95      3.34 o 
   0 -11   2       90.30       86.17      4.70 o 
   1 -11   2      129.83      149.63     10.78 o 
   2 -11   2        0.87       -1.68      4.01 o 
 -12 -10   2       19.40       14.72      5.63 o 
 -11 -10   2      359.33      426.64     20.76 o 
 -10 -10   2        0.53        1.72      2.06 o 
  -9 -10   2       29.85       20.28      2.37 o 
  -8 -10   2      123.02      102.99      3.83 o 
  -7 -10   2      151.73      153.40      5.17 o 
  -6 -10   2       17.76       11.51      2.32 o 
  -5 -10   2       67.90       60.16      4.31 o 
  -4 -10   2      901.19      933.20     13.21 o 
  -3 -10   2        3.78        7.41      1.85 o 
  -2 -10   2       75.89       62.21      3.69 o 
  -1 -10   2       98.19       97.38      6.56 o 
   0 -10   2       52.53       48.87      3.39 o 
   1 -10   2       35.54       28.02      3.18 o 
   2 -10   2        7.75        6.70      2.27 o 
   3 -10   2      189.24      205.12      8.31 o 
 -12  -9   2       51.64       52.09      4.74 o 
 -11  -9   2       88.25       80.22      5.04 o 
 -10  -9   2      141.93      135.05      5.87 o 
  -9  -9   2      113.85      104.89      4.80 o 
  -8  -9   2      160.36      164.25      4.65 o 
  -7  -9   2       36.75       27.76      2.11 o 
  -6  -9   2      396.74      403.64      6.38 o 
  -5  -9   2       16.60       14.29      1.63 o 
  -4  -9   2       41.56       38.93      2.06 o 
  -3  -9   2        4.28        2.48      1.08 o 
  -2  -9   2      511.00      537.73      9.50 o 
  -1  -9   2      230.52      236.94      9.57 o 
   0  -9   2        2.28        0.34      1.52 o 
   1  -9   2       97.55       88.57      4.27 o 
   2  -9   2       12.60        9.57      2.22 o 
   3  -9   2      391.58      425.48      9.44 o 
   4  -9   2        2.51        2.48      2.27 o 
 -13  -8   2       25.35       12.41      3.45 o 
 -12  -8   2       20.37       14.15      3.09 o 
 -11  -8   2      169.62      173.00      7.17 o 
 -10  -8   2       32.10       24.03      5.68 o 
  -9  -8   2        0.00       -1.13      1.52 o 
  -8  -8   2      239.86      233.84      5.83 o 
  -7  -8   2     1625.58     1671.03     13.35 o 
  -6  -8   2      899.89      915.41      9.38 o 
  -5  -8   2      965.78      999.47     12.18 o 
  -4  -8   2      540.63      562.85     10.96 o 
  -3  -8   2      633.55      637.79      6.72 o 
  -2  -8   2      409.02      407.60      5.39 o 
  -1  -8   2      127.38      106.27      2.98 o 
   0  -8   2      225.62      205.66      4.35 o 
   1  -8   2       48.93       41.44      2.40 o 
   2  -8   2      305.95      285.01      7.08 o 
   3  -8   2       50.41       42.88      3.31 o 
   4  -8   2      183.97      203.20      6.61 o 
   5  -8   2      125.59      122.08      7.05 o 
   6  -8   2        8.12        5.75      3.15 o 
 -13  -7   2       14.46        8.58      3.16 o 
 -12  -7   2        1.93       -0.17      2.15 o 
 -11  -7   2        6.82        7.35      2.57 o 
 -10  -7   2      188.04      189.57      6.93 o 
  -9  -7   2     1005.17      972.44     14.31 o 
  -8  -7   2      198.32      163.78      4.66 o 
  -7  -7   2      289.96      292.32      5.57 o 
  -6  -7   2      374.53      316.34      5.44 o 
  -5  -7   2      406.04      362.24      5.47 o 
  -4  -7   2        7.67        5.29      0.99 o 
  -3  -7   2        3.55        2.75      0.84 o 
  -2  -7   2      354.94      401.43     14.94 o 
  -1  -7   2        5.01        5.93      1.28 o 
   0  -7   2       41.88       32.91      1.84 o 
   1  -7   2      716.23      771.85     14.27 o 
   2  -7   2       69.89       61.77      2.77 o 
   3  -7   2        0.87       -1.15      1.19 o 
   4  -7   2        4.65        2.78      1.76 o 
   5  -7   2       48.86       42.78      3.79 o 
   6  -7   2        7.62        6.30      3.24 o 
   7  -7   2       24.59       22.03      4.99 o 
 -13  -6   2       10.30        9.60      3.28 o 
 -12  -6   2       66.96       67.84      5.07 o 
 -11  -6   2      144.98      130.30      6.30 o 
 -10  -6   2       27.15       20.43      3.05 o 
  -9  -6   2      205.59      193.54      6.73 o 
  -8  -6   2      120.38      136.31      5.23 o 
  -7  -6   2        0.43       -0.91      0.90 o 
  -6  -6   2       14.79       15.96      1.55 o 
  -5  -6   2       42.93       46.03      2.06 o 
  -4  -6   2      297.24      254.78      4.87 o 
  -3  -6   2     1643.27     1718.36      9.94 o 
  -2  -6   2     1858.53     2110.64     24.20 o 
  -1  -6   2      393.54      381.34     14.25 o 
   0  -6   2      270.41      244.25      3.94 o 
   1  -6   2      281.62      293.69      4.73 o 
   2  -6   2      243.08      244.58      4.70 o 
   3  -6   2       59.17       47.42      2.12 o 
   4  -6   2      156.26      156.17      4.84 o 
   5  -6   2        7.37        4.61      1.69 o 
   6  -6   2      133.78      141.15     10.90 o 
   7  -6   2        0.12       -1.04      2.55 o 
   8  -6   2       74.71       68.41      6.93 o 
 -13  -5   2       16.40       21.01      3.95 o 
 -12  -5   2        9.13        8.87      2.95 o 
 -11  -5   2       24.31       23.11      3.46 o 
 -10  -5   2      488.76      445.99     10.66 o 
  -9  -5   2       95.08       86.42      5.69 o 
  -8  -5   2      978.18     1029.57     14.08 o 
  -7  -5   2      349.40      317.54     10.92 o 
  -6  -5   2       23.58       18.94      2.34 o 
  -5  -5   2      730.21      763.72      7.48 o 
  -4  -5   2      561.29      554.16      5.96 o 
  -3  -5   2      167.86      160.28      2.91 o 
  -2  -5   2       13.59       63.34     32.48 o 
  -1  -5   2      946.72      969.74     12.44 o 
   0  -5   2     1637.97     1825.05      9.83 o 
   1  -5   2       86.94       80.51      2.36 o 
   2  -5   2       28.08       12.88      1.14 o 
   3  -5   2      827.98      887.55     16.31 o 
   4  -5   2      217.07      220.08      5.08 o 
   5  -5   2      113.71      104.28      3.82 o 
   6  -5   2       45.76       44.10      3.94 o 
   7  -5   2       33.43       33.29      3.87 o 
   8  -5   2      115.29      107.22      6.01 o 
 -13  -4   2       44.70       35.99      4.82 o 
 -12  -4   2      274.42      314.82     10.57 o 
 -11  -4   2       10.58        6.74      2.46 o 
 -10  -4   2      245.41      240.77     10.17 o 
  -9  -4   2       55.33       47.18      3.60 o 
  -7  -4   2        7.36        6.16      1.17 o 
  -6  -4   2      267.16      270.56      4.43 o 
  -5  -4   2     1055.21     1184.36     12.11 o 
  -4  -4   2      511.67      582.47      5.92 o 
  -3  -4   2      656.76      649.99      5.71 o 
  -2  -4   2       11.28        4.20      0.60 o 
  -1  -4   2     5416.60     5870.56     76.84 o 
   0  -4   2      437.67      469.09      7.70 o 
   1  -4   2       59.97       64.64      1.92 o 
   2  -4   2        5.73        8.91      1.84 o 
   3  -4   2       45.55       35.40      1.91 o 
   4  -4   2      490.64      486.22      9.94 o 
   5  -4   2      188.21      177.86      4.54 o 
   6  -4   2     1029.43     1066.27     18.25 o 
   7  -4   2       68.38       62.08      4.37 o 
   8  -4   2      715.13      814.86     15.10 o 
   9  -4   2        6.20        3.11      2.65 o 
 -12  -3   2        2.64        3.17      2.73 o 
 -11  -3   2       91.37       84.15      5.47 o 
 -10  -3   2        4.36        4.47      2.77 o 
  -9  -3   2        7.34        4.82      1.91 o 
  -8  -3   2       15.70       16.53      2.53 o 
  -7  -3   2      352.84      345.84      7.78 o 
  -6  -3   2       33.64       16.50      2.00 o 
  -5  -3   2      177.91      177.94      3.23 o 
  -4  -3   2       68.98       73.08      2.05 o 
  -3  -3   2     1440.02     1449.69     13.64 o 
  -2  -3   2      121.14      118.45      2.11 o 
  -1  -3   2        6.57        1.42      1.07 o 
   0  -3   2       10.23        7.17      2.41 o 
   1  -3   2      650.55      627.58     13.01 o 
   2  -3   2       45.26       36.82      1.60 o 
   3  -3   2     1037.94     1237.60      9.50 o 
   4  -3   2      234.58      216.32      4.36 o 
   5  -3   2      735.73      751.58      8.49 o 
   6  -3   2       30.67       26.75      2.11 o 
   7  -3   2        0.93       -0.63      1.77 o 
   8  -3   2       57.77       52.61      4.47 o 
   9  -3   2      201.87      213.71      8.34 o 
  10  -3   2        6.43        6.28      3.18 o 
 -12  -2   2      141.40      160.34      7.93 o 
 -11  -2   2        6.65        4.47      2.49 o 
 -10  -2   2      427.25      438.48     13.19 o 
  -9  -2   2       25.73       20.46      2.98 o 
  -8  -2   2      491.79      512.19     10.47 o 
  -7  -2   2      173.66      149.39      5.24 o 
  -6  -2   2     1147.04     1173.28     13.24 o 
  -5  -2   2     1865.74     2083.62     26.63 o 
  -4  -2   2      241.34      224.16      7.61 o 
  -3  -2   2      290.56      335.61      5.63 o 
  -2  -2   2       57.90       42.72      4.09 o 
  -1  -2   2    27821.47    28237.72     92.98 o 
   0  -2   2    10010.76    10133.84     98.23 o 
   1  -2   2      453.10      495.95      4.37 o 
   2  -2   2      164.35      150.80      2.95 o 
   3  -2   2      164.21      177.13      3.36 o 
   4  -2   2     1034.08     1172.99     21.43 o 
   5  -2   2      148.27      137.75      3.45 o 
   6  -2   2      209.18      197.26      4.24 o 
   7  -2   2        9.34        8.28      2.14 o 
   8  -2   2      121.44      103.19      5.35 o 
   9  -2   2       40.82       35.68      4.01 o 
  10  -2   2      105.01      117.42      6.66 o 
  11  -2   2        3.04        0.37      2.91 o 
 -12  -1   2       17.36       18.58      3.81 o 
 -11  -1   2       23.06       18.92      3.54 o 
 -10  -1   2       13.68       12.20      2.92 o 
  -9  -1   2      106.70      124.76      5.89 o 
  -8  -1   2       13.47        9.30      2.16 o 
  -7  -1   2      273.79      269.30      7.59 o 
  -6  -1   2      200.94      161.81      5.04 o 
  -5  -1   2     2929.25     3096.29     37.50 o 
  -4  -1   2     3054.80     3371.79     54.64 o 
  -3  -1   2     1046.59     1196.91     29.73 o 
  -2  -1   2      498.81      529.06     11.03 o 
  -1  -1   2      659.24      654.55      5.34 o 
   0  -1   2      717.10      697.47      6.30 o 
   1  -1   2     3243.23     3290.16     35.32 o 
   2  -1   2      158.02      132.15      2.32 o 
   3  -1   2      808.74      764.65     13.48 o 
   4  -1   2     2068.27     2355.45     23.38 o 
   5  -1   2      840.80      819.10     17.48 o 
   6  -1   2      435.42      432.35      5.55 o 
   7  -1   2      235.96      228.15      6.92 o 
   8  -1   2       12.67        8.10      2.35 o 
   9  -1   2       16.44       17.19      3.76 o 
  10  -1   2       18.29       14.91      3.27 o 
  11  -1   2       69.85       73.45      5.74 o 
 -11   0   2       51.00       45.70      4.93 o 
 -10   0   2       19.69       22.20      4.50 o 
  -9   0   2      155.68      140.67      6.46 o 
  -8   0   2      415.08      410.40      9.79 o 
  -7   0   2     1004.18     1001.87     14.07 o 
  -6   0   2      414.88      434.50      8.55 o 
  -5   0   2       21.84       14.63      1.84 o 
  -4   0   2       68.92       50.55      1.43 o 
  -3   0   2       23.56       51.90      8.66 o 
  -2   0   2    14941.13    14556.62     88.67 o 
  -1   0   2       17.52       14.70      0.54 o 
   0   0   2    10962.36    10790.45     59.93 o 
   1   0   2       54.45       48.58      0.98 o 
   2   0   2    10621.73    10188.35    112.72 o 
   3   0   2     1171.27     1212.24     24.64 o 
   4   0   2      110.69       95.73      2.22 o 
   5   0   2      220.46      204.53      3.31 o 
   6   0   2       88.26       73.29      3.58 o 
   7   0   2        8.25        4.63      1.82 o 
   8   0   2      507.64      507.32     10.76 o 
   9   0   2       23.72       15.87      2.84 o 
  10   0   2        1.71        0.92      2.14 o 
  11   0   2        3.64        2.80      2.62 o 
  12   0   2       45.29       55.71      5.71 o 
 -11   1   2        7.69        7.75      3.22 o 
 -10   1   2        5.69        7.84      2.71 o 
  -9   1   2        0.11       -0.20      1.96 o 
  -8   1   2       22.99       20.25      3.08 o 
  -7   1   2      440.28      488.49     16.70 o 
  -6   1   2      206.25      208.31      6.15 o 
  -5   1   2     1950.54     2074.30     25.99 o 
  -4   1   2      347.57      408.66      6.81 o 
  -3   1   2     1960.93     2019.52     56.57 o 
  -2   1   2      377.45      389.76      5.71 o 
  -1   1   2     4459.04     4594.89     60.08 o 
   0   1   2      962.76      991.25     23.57 o 
   1   1   2      461.75      435.47      7.32 o 
   2   1   2      343.81      310.30      5.41 o 
   3   1   2      419.22      331.81      9.64 o 
   4   1   2      231.41      243.22      4.26 o 
   5   1   2      521.45      467.52      4.66 o 
   6   1   2       76.05       54.01      5.55 o 
   7   1   2     1433.73     1469.45     17.87 o 
   8   1   2       66.72       66.63      4.25 o 
   9   1   2      251.82      255.29      8.06 o 
  10   1   2       45.56       38.70      4.10 o 
  11   1   2       98.02       92.70      5.86 o 
  12   1   2        5.05        6.65      3.12 o 
 -10   2   2       24.67       30.96      4.25 o 
  -9   2   2        9.85        6.56      2.59 o 
  -8   2   2      200.91      202.62      7.40 o 
  -7   2   2      744.39      719.59     12.67 o 
  -6   2   2      490.06      487.67     13.46 o 
  -5   2   2       12.48        8.05      1.18 o 
  -4   2   2     1217.33     1330.79     22.63 o 
  -3   2   2      266.27      322.60      5.80 o 
  -2   2   2      636.07      607.00      8.35 o 
  -1   2   2      358.22      414.08     24.59 o 
   0   2   2    13397.65    13805.58    124.71 o 
   1   2   2    17195.63    17388.67     63.36 o 
   2   2   2     1430.73     1428.41     21.88 o 
   3   2   2     3166.11     3445.49     39.19 o 
   4   2   2     1712.78     1755.59      8.99 o 
   5   2   2        0.01        2.92      0.95 o 
   6   2   2        4.34        3.76      1.24 o 
   7   2   2      370.83      348.95     10.20 o 
   8   2   2     1918.09     1915.05     19.68 o 
   9   2   2      373.38      392.48      9.82 o 
  10   2   2      216.55      213.74     11.98 o 
  11   2   2        0.17        0.50      2.14 o 
  12   2   2       10.37        8.99      3.13 o 
 -10   3   2       17.48       14.04      3.51 o 
  -9   3   2       60.88       52.91      6.83 o 
  -8   3   2       22.13       20.32      3.33 o 
  -7   3   2       33.92       30.64      3.62 o 
  -6   3   2       17.83       11.38      2.30 o 
  -5   3   2      112.46       99.55      3.14 o 
  -4   3   2      258.78      257.09      4.09 o 
  -3   3   2        2.83        1.29      0.76 o 
  -2   3   2       13.32       13.63      1.45 o 
  -1   3   2      348.11      339.18      4.34 o 
   0   3   2       10.96        8.17      1.45 o 
   1   3   2      288.99      257.22      2.52 o 
   2   3   2       29.83       35.58      3.83 o 
   3   3   2      637.83      671.00     10.55 o 
   4   3   2       84.69       88.43      2.86 o 
   5   3   2       13.65       13.81      1.58 o 
   6   3   2      357.66      330.32      4.16 o 
   7   3   2     1008.04      986.35     15.02 o 
   8   3   2      458.23      444.81     13.17 o 
   9   3   2      564.41      580.90     11.49 o 
  10   3   2        0.08        0.48      2.01 o 
  11   3   2        4.44        4.57      2.29 o 
  12   3   2       21.09       18.26      3.66 o 
  13   3   2        0.42        0.83      2.92 o 
  -9   4   2       20.80       15.62      3.58 o 
  -8   4   2       18.42       22.00      3.58 o 
  -7   4   2      227.65      213.11      7.52 o 
  -6   4   2     1238.32     1265.54     17.84 o 
  -5   4   2      113.03      102.44      3.52 o 
  -4   4   2      566.28      566.72     13.27 o 
  -3   4   2        0.01       -0.24      0.75 o 
  -2   4   2      158.31      185.60      3.58 o 
  -1   4   2       85.57       82.26      2.20 o 
   0   4   2      428.36      492.68      7.23 o 
   1   4   2     4838.91     5234.41     25.57 o 
   2   4   2      268.75      232.56      3.27 o 
   3   4   2      147.26      139.71      2.50 o 
   4   4   2      175.38      188.73      3.19 o 
   5   4   2       22.10       22.73      1.34 o 
   6   4   2     2117.45     2335.87     18.14 o 
   7   4   2        4.21        3.72      1.15 o 
   8   4   2     1287.11     1307.53     21.84 o 
   9   4   2      140.70      137.82      5.81 o 
  10   4   2      971.55     1008.82     21.45 o 
  11   4   2        2.47       -0.56      1.87 o 
  12   4   2      278.09      296.60     16.95 o 
  13   4   2        1.81        0.72      2.71 o 
  -8   5   2       24.67       20.61      3.75 o 
  -7   5   2        2.27       -0.21      2.23 o 
  -6   5   2        0.58        0.23      1.93 o 
  -5   5   2       13.98        9.30      1.73 o 
  -4   5   2        0.01        2.61      1.31 o 
  -3   5   2      871.60      902.99     13.38 o 
  -2   5   2        8.26        3.29      0.94 o 
  -1   5   2      117.63      110.36      2.79 o 
   0   5   2      953.08     1062.92     10.16 o 
   1   5   2     3751.44     3974.04     61.90 o 
   2   5   2       25.97       24.57      1.15 o 
   3   5   2      216.56      215.72      5.97 o 
   4   5   2       43.62       49.16      1.78 o 
   5   5   2       16.16       13.75      1.26 o 
   6   5   2       49.24       43.96      1.92 o 
   7   5   2      346.12      330.98      5.16 o 
   8   5   2      720.88      744.48     13.31 o 
   9   5   2       58.43       57.35      3.83 o 
  10   5   2       75.08       68.93      4.64 o 
  11   5   2       18.40       17.21      3.07 o 
  12   5   2        9.00        7.95      2.76 o 
  13   5   2        0.10       -2.02      2.53 o 
  -7   6   2       15.00       14.04      3.14 o 
  -6   6   2      149.33      163.48      6.67 o 
  -5   6   2       63.46       49.46      3.74 o 
  -4   6   2      249.78      250.08      9.91 o 
  -3   6   2      639.76      667.29      7.45 o 
  -2   6   2       33.97       23.05      1.90 o 
  -1   6   2       34.57       35.08      1.72 o 
   0   6   2      299.87      298.76      4.27 o 
   1   6   2       28.17       29.86      1.41 o 
   2   6   2     3109.23     3271.66     16.53 o 
   3   6   2      138.03      144.18      5.00 o 
   4   6   2     1264.97     1192.07      8.65 o 
   5   6   2      758.13      895.89     16.21 o 
   6   6   2      261.88      245.49      4.47 o 
   7   6   2       82.67       73.17      2.69 o 
   8   6   2        1.24        1.61      1.06 o 
   9   6   2       99.85       94.15      4.74 o 
  10   6   2      470.49      542.52     11.37 o 
  11   6   2       32.72       32.23      3.77 o 
  12   6   2       60.67       50.13      4.59 o 
  13   6   2        0.05       -0.94      2.44 o 
  -7   7   2        2.04        1.01      2.58 o 
  -6   7   2        0.45       -1.13      2.01 o 
  -5   7   2       21.41       14.96      2.88 o 
  -4   7   2        2.39        0.84      1.30 o 
  -3   7   2      123.94      120.00      4.09 o 
  -2   7   2      279.83      289.31      5.41 o 
  -1   7   2      719.70      746.72      9.73 o 
   0   7   2       16.18       10.26      1.29 o 
   1   7   2      139.21      124.28      5.34 o 
   2   7   2      282.38      316.63      9.49 o 
   3   7   2      190.29      179.81      4.54 o 
   4   7   2        1.71        2.31      0.97 o 
   5   7   2      762.43      754.09      7.62 o 
   6   7   2       52.99       38.22      2.03 o 
   7   7   2       39.51       29.54      1.92 o 
   8   7   2        1.33        1.49      1.10 o 
   9   7   2      547.00      549.33     10.58 o 
  10   7   2      170.69      162.22      6.32 o 
  11   7   2      534.13      553.24     12.03 o 
  12   7   2        0.02       -1.74      2.17 o 
  13   7   2        0.00       -0.21      2.58 o 
  -5   8   2        5.83        2.65      3.74 o 
  -4   8   2       81.39       80.84      3.69 o 
  -3   8   2        3.63        1.73      1.42 o 
  -2   8   2       31.45       22.44      2.07 o 
  -1   8   2      200.41      201.05      4.51 o 
   0   8   2      526.80      540.37      6.78 o 
   1   8   2      119.65      107.91      3.05 o 
   2   8   2      898.00      965.58      8.39 o 
   3   8   2        6.09        5.52      1.06 o 
   4   8   2     1592.03     1589.17     18.64 o 
   5   8   2        9.83       10.87      1.40 o 
   6   8   2     1877.52     1966.60     14.12 o 
   7   8   2      337.16      301.36     11.11 o 
   8   8   2      140.78      122.82      3.82 o 
   9   8   2       54.47       52.93      3.42 o 
  10   8   2        8.15        7.90      2.28 o 
  11   8   2        3.77        1.06      2.11 o 
  12   8   2       30.32       34.55      4.53 o 
  13   8   2       10.95       13.58      3.38 o 
  -3   9   2      561.33      654.87     26.28 o 
  -2   9   2      236.18      240.22      8.76 o 
  -1   9   2        9.87        8.10      2.28 o 
   0   9   2      119.80      102.53      3.34 o 
   1   9   2      272.22      276.99      5.06 o 
   2   9   2       23.90       22.45      2.89 o 
   3   9   2      546.49      514.22      6.55 o 
   4   9   2       14.69       12.03      1.52 o 
   5   9   2        0.16        0.30      0.95 o 
   6   9   2        0.07        0.18      1.03 o 
   7   9   2      741.96      714.96     14.09 o 
   8   9   2       39.70       39.05      4.12 o 
   9   9   2      505.91      523.65      8.14 o 
  10   9   2      101.51       91.28      4.87 o 
  11   9   2      292.51      281.11      8.59 o 
  12   9   2       22.17       24.45      3.59 o 
  13   9   2        4.65        2.17      3.62 o 
  -3  10   2       47.85       58.12      7.56 o 
  -2  10   2       15.90       14.36      4.77 o 
  -1  10   2        0.01        0.10      3.27 o 
   0  10   2      191.17      181.53      6.61 o 
   1  10   2        3.48        1.77      1.72 o 
   2  10   2       60.99       53.71      3.39 o 
   3  10   2      180.42      158.01      5.34 o 
   4  10   2      899.14      951.63     13.64 o 
   5  10   2       14.76       16.49      2.29 o 
   6  10   2      129.78      111.68      3.57 o 
   7  10   2        4.96        2.34      1.45 o 
   8  10   2       32.53       25.73      4.22 o 
   9  10   2       24.90       22.98      2.34 o 
  10  10   2       47.31       47.34      3.77 o 
  11  10   2       36.26       35.77      5.24 o 
  12  10   2       29.57       20.78      3.47 o 
  -2  11   2       52.39       68.54      8.73 o 
  -1  11   2      174.63      187.09     11.83 o 
   0  11   2        1.16        3.31      3.68 o 
   1  11   2       66.64       65.16      5.03 o 
   2  11   2      107.71       93.04      8.11 o 
   3  11   2       73.58       63.69      6.88 o 
   4  11   2       90.19       83.86      6.75 o 
   5  11   2      195.23      183.20      5.92 o 
   6  11   2        2.58        0.88      1.37 o 
   7  11   2      201.15      197.50     12.91 o 
   8  11   2       36.69       31.26      3.04 o 
   9  11   2      154.57      133.65      5.52 o 
  10  11   2        7.60        5.76      3.37 o 
  11  11   2      135.26      163.28      9.49 o 
  12  11   2        3.23       -0.22      3.38 o 
   0  12   2       16.98       22.68      5.89 o 
   1  12   2       21.58       19.23      5.37 o 
   2  12   2       59.56       56.10      7.58 o 
   3  12   2       29.54       16.25      3.43 o 
   4  12   2        7.66       10.49      2.90 o 
   5  12   2       90.50       78.27      5.32 o 
   6  12   2       69.59       61.52      6.73 o 
   7  12   2       13.46        8.58      3.67 o 
   8  12   2      120.92      106.43      5.03 o 
   9  12   2        0.06       -1.17      1.96 o 
  10  12   2        6.61        2.52      3.10 o 
  11  12   2       32.32       27.23      5.03 o 
   3  13   2       55.41       55.37      7.68 o 
   4  13   2        3.49        9.15      4.28 o 
   5  13   2      112.12      117.84      9.47 o 
   6  13   2       78.42       76.06      7.94 o 
   7  13   2        8.93       10.62      4.39 o 
   8  13   2        0.22       -0.96      3.36 o 
   9  13   2        4.14        2.17      3.73 o 
  -8 -13   3        9.31       11.68      4.91 o 
  -7 -13   3       16.92       11.37      4.75 o 
  -6 -13   3       11.06       13.07      5.04 o 
  -5 -13   3       15.72        8.74      4.51 o 
  -4 -13   3       13.77       10.96      4.93 o 
  -3 -13   3       70.07       87.83      9.03 o 
 -10 -12   3      103.87      123.38      8.65 o 
  -9 -12   3       21.28       21.70      4.05 o 
  -8 -12   3      182.21      213.61      7.79 o 
  -7 -12   3       14.40       14.13      2.91 o 
  -6 -12   3      119.38      113.13      5.60 o 
  -5 -12   3        1.53        1.23      2.03 o 
  -4 -12   3        5.76        7.77      2.50 o 
  -3 -12   3      100.72      105.56      5.41 o 
  -2 -12   3        0.34        1.66      3.66 o 
  -1 -12   3      108.59      125.43     10.39 o 
   0 -12   3        6.13        5.04      4.48 o 
 -11 -11   3        1.60        1.97      3.77 o 
 -10 -11   3        1.87       -0.31      2.70 o 
  -9 -11   3      105.93      105.07      5.49 o 
  -8 -11   3       17.15       18.32      2.98 o 
  -7 -11   3      204.12      232.01      7.59 o 
  -6 -11   3      214.50      198.98      6.90 o 
  -5 -11   3      405.94      480.11     10.44 o 
  -4 -11   3      195.29      178.37      6.45 o 
  -3 -11   3      288.75      295.22     13.19 o 
  -2 -11   3       29.77       24.52      3.08 o 
  -1 -11   3      135.22      122.14      5.36 o 
   0 -11   3      107.63      109.87      5.80 o 
   1 -11   3       41.06       39.31      3.76 o 
 -12 -10   3       53.40       50.15      4.59 o 
 -11 -10   3        1.53       -0.27      2.25 o 
 -10 -10   3       52.02       51.84      3.96 o 
  -9 -10   3       89.65       76.31      4.27 o 
  -8 -10   3      215.45      236.97      7.44 o 
  -7 -10   3       57.33       46.84      3.59 o 
  -6 -10   3       89.53       82.88      4.48 o 
  -5 -10   3        0.50       -0.67      1.58 o 
  -4 -10   3      101.96       93.68      5.17 o 
  -3 -10   3       49.21       35.79      3.12 o 
  -2 -10   3      255.44      256.13      7.18 o 
  -1 -10   3      106.21      108.79      4.87 o 
   0 -10   3        4.22        2.71      1.81 o 
   1 -10   3       16.21       11.68      2.38 o 
   2 -10   3      140.51      138.69      7.81 o 
   3 -10   3      124.45      129.61      5.86 o 
 -12  -9   3        0.68        0.13      2.41 o 
 -11  -9   3      169.19      170.69     11.90 o 
 -10  -9   3       25.90       20.81      3.20 o 
  -9  -9   3      102.43       93.46      4.63 o 
  -8  -9   3       85.93       75.74      3.31 o 
  -7  -9   3        6.79        3.74      1.42 o 
  -6  -9   3      467.35      447.17      6.72 o 
  -5  -9   3     1209.64     1291.09     10.66 o 
  -4  -9   3      660.82      688.62     20.37 o 
  -3  -9   3      616.88      669.58     10.77 o 
  -2  -9   3      155.81      141.21      5.14 o 
  -1  -9   3       20.76       24.55      2.56 o 
   0  -9   3      107.00       93.54      4.28 o 
   1  -9   3       93.49       89.59      4.43 o 
   2  -9   3        4.98        5.07      2.07 o 
   3  -9   3       45.84       37.21      3.47 o 
   4  -9   3       29.72       26.98      3.30 o 
 -13  -8   3       32.18       25.88      4.70 o 
 -12  -8   3        0.71       -2.16      2.18 o 
 -11  -8   3       21.82       16.09      3.20 o 
 -10  -8   3      592.03      618.74     12.28 o 
  -9  -8   3       99.44       92.48     10.78 o 
  -8  -8   3       13.40       11.93      2.27 o 
  -7  -8   3     1156.42     1205.50     11.43 o 
  -6  -8   3      157.38      144.13      3.89 o 
  -5  -8   3      152.53      136.54      3.49 o 
  -4  -8   3        1.95        2.36      0.94 o 
  -3  -8   3        0.68        0.89      0.88 o 
  -2  -8   3      186.36      193.79      4.97 o 
  -1  -8   3       40.40       35.70      2.22 o 
   0  -8   3       60.43       55.05      3.40 o 
   1  -8   3       97.80       99.90      6.82 o 
   2  -8   3      627.45      690.24     44.62 o 
   3  -8   3      130.94      131.74      5.27 o 
   4  -8   3       31.53       34.35      3.54 o 
   5  -8   3       20.97       16.53      3.61 o 
   6  -8   3       26.64       25.59      4.55 o 
 -13  -7   3       65.84       59.34      5.34 o 
 -12  -7   3        1.92        2.39      2.41 o 
 -11  -7   3      145.58      130.86      6.34 o 
 -10  -7   3      132.40      121.03      5.85 o 
  -9  -7   3       51.34       61.51      4.05 o 
  -8  -7   3       14.82        9.77      1.67 o 
  -7  -7   3       56.93       48.60      2.53 o 
  -6  -7   3     1055.45     1040.47      9.92 o 
  -5  -7   3      738.27      778.42      8.00 o 
  -4  -7   3      755.97      704.69      7.01 o 
  -3  -7   3      539.26      552.44      5.77 o 
  -2  -7   3      829.12      813.89     17.10 o 
  -1  -7   3      343.42      357.51      5.95 o 
   0  -7   3        0.03        0.57      0.88 o 
   1  -7   3      743.23      762.10     10.10 o 
   2  -7   3       48.00       36.46      2.79 o 
   3  -7   3      391.47      403.37     11.78 o 
   4  -7   3        6.84        6.84      2.07 o 
   5  -7   3      611.65      696.26     16.83 o 
   6  -7   3       23.32       24.99      4.63 o 
   7  -7   3       14.14       12.31      4.27 o 
 -13  -6   3       48.51       60.54      5.60 o 
 -12  -6   3        6.23        7.15      2.83 o 
 -11  -6   3       72.39       64.01      4.74 o 
 -10  -6   3      123.31      119.91      5.81 o 
  -9  -6   3       10.78        9.39      2.23 o 
  -8  -6   3      321.11      333.41      8.04 o 
  -7  -6   3      609.97      627.32     11.07 o 
  -6  -6   3      159.25      152.93      3.80 o 
  -5  -6   3     1306.91     1321.98     10.33 o 
  -4  -6   3      109.78       97.16      2.62 o 
  -3  -6   3      105.45       89.95      2.29 o 
  -2  -6   3      652.64      729.63     17.63 o 
  -1  -6   3       63.44       68.41      2.82 o 
   0  -6   3       10.51        9.48      1.08 o 
   1  -6   3      131.92      104.17      2.94 o 
   2  -6   3      128.34      120.73      3.36 o 
   3  -6   3      220.03      204.67      4.64 o 
   4  -6   3        3.14        3.49      1.46 o 
   5  -6   3        8.19        5.44      1.74 o 
   6  -6   3        1.66        0.29      2.40 o 
   7  -6   3       18.56       13.12      3.79 o 
   8  -6   3        7.81        6.10      3.54 o 
 -13  -5   3       99.54      106.36      6.73 o 
 -12  -5   3      197.63      223.90      8.83 o 
 -11  -5   3      149.60      144.27      6.68 o 
 -10  -5   3      126.62      117.52      6.01 o 
  -9  -5   3      311.12      283.62      8.07 o 
  -8  -5   3       64.31       60.99      3.73 o 
  -7  -5   3       36.02       32.99      1.96 o 
  -6  -5   3      536.96      588.02      9.90 o 
  -5  -5   3      188.21      180.53      3.77 o 
  -3  -5   3     3505.63     3722.49     23.82 o 
  -2  -5   3     2208.15     2356.86     18.20 o 
  -1  -5   3       10.92       13.74      1.13 o 
   0  -5   3       18.61        8.23      0.91 o 
   1  -5   3       75.81       61.21      2.09 o 
   2  -5   3        0.23        0.44      0.78 o 
   3  -5   3        2.38       -0.36      1.31 o 
   4  -5   3      461.70      456.31     11.67 o 
   5  -5   3        4.19        0.05      1.26 o 
   6  -5   3      618.09      674.92     12.51 o 
   7  -5   3      146.81      133.01      6.19 o 
   8  -5   3       18.69       20.42      3.58 o 
 -13  -4   3       33.05       30.65      4.68 o 
 -12  -4   3        0.90        4.33      2.89 o 
 -11  -4   3       81.16       75.37      5.18 o 
 -10  -4   3        0.01        0.80      1.86 o 
  -9  -4   3      108.59       97.44      5.50 o 
  -8  -4   3     1797.68     1808.58     21.62 o 
  -7  -4   3      175.89      161.64      3.59 o 
  -6  -4   3       70.05       47.95      2.03 o 
  -5  -4   3      414.58      424.49      5.58 o 
  -4  -4   3     2354.51     2533.52     12.91 o 
  -3  -4   3      110.77      105.67      2.39 o 
  -2  -4   3       30.12       26.64      2.62 o 
  -1  -4   3     1201.62     1263.67      6.81 o 
   0  -4   3      255.81      267.92      3.27 o 
   1  -4   3      514.61      445.66      4.91 o 
   2  -4   3       78.14       67.79      2.31 o 
   3  -4   3        8.40       11.74      1.37 o 
   4  -4   3      313.94      286.02      5.46 o 
   5  -4   3      611.51      644.92      8.54 o 
   6  -4   3        0.88        0.93      2.01 o 
   7  -4   3       66.20       56.65      4.19 o 
   8  -4   3       10.54        6.60      2.70 o 
   9  -4   3       72.16       60.16      5.22 o 
 -12  -3   3       81.86       78.95      5.75 o 
 -11  -3   3        0.16        0.05      1.94 o 
 -10  -3   3       32.71       32.48      3.73 o 
  -9  -3   3       60.15       53.22      3.94 o 
  -8  -3   3       63.34       60.22      8.05 o 
  -7  -3   3      680.07      683.87     10.83 o 
  -6  -3   3      504.33      529.76      5.83 o 
  -5  -3   3      508.01      525.36      5.85 o 
  -4  -3   3        0.03        0.87      0.60 o 
  -3  -3   3     2021.54     2051.72     13.61 o 
  -2  -3   3     1474.62     1629.84      8.34 o 
  -1  -3   3    10767.59    11329.25     88.18 o 
   0  -3   3     2877.01     2965.43     33.76 o 
   1  -3   3      186.29      144.50      3.15 o 
   2  -3   3       54.66       39.95      1.67 o 
   3  -3   3      101.67       76.97      2.52 o 
   4  -3   3      151.81      141.54      3.61 o 
   5  -3   3      305.71      310.04      5.61 o 
   6  -3   3      303.54      289.48      5.67 o 
   7  -3   3      508.70      520.05     11.04 o 
   8  -3   3      333.53      337.58      9.61 o 
   9  -3   3        0.04       -0.79      2.33 o 
  10  -3   3      158.98      182.86      8.26 o 
 -12  -2   3        0.62       -0.48      2.48 o 
 -11  -2   3        0.00       -0.29      2.19 o 
 -10  -2   3        6.59        3.18      2.33 o 
  -9  -2   3       22.12       16.67      2.87 o 
  -8  -2   3      262.51      238.24      7.23 o 
  -7  -2   3       48.57       39.53      4.24 o 
  -6  -2   3      136.96      115.75      4.29 o 
  -5  -2   3      170.38      150.51      4.43 o 
  -4  -2   3       67.21       92.05      2.26 o 
  -3  -2   3     1675.62     1734.67     27.01 o 
  -2  -2   3      259.12      244.61      4.59 o 
  -1  -2   3       47.85       50.39      7.18 o 
   0  -2   3     2274.27     2337.15     11.92 o 
   1  -2   3     4027.38     4016.31     18.58 o 
   2  -2   3     1611.36     1729.79     31.14 o 
   3  -2   3     1863.01     1796.63     27.40 o 
   4  -2   3      630.82      659.64     16.97 o 
   5  -2   3      347.34      299.62      5.14 o 
   6  -2   3       18.30       11.43      1.70 o 
   7  -2   3       63.76       57.93      3.87 o 
   8  -2   3       49.12       35.13      3.73 o 
   9  -2   3      211.71      235.64      8.45 o 
  10  -2   3       97.90       95.20      5.98 o 
 -12  -1   3       87.55       89.08      6.32 o 
 -11  -1   3       39.58       41.05      4.62 o 
 -10  -1   3      219.61      213.57      8.10 o 
  -9  -1   3     1453.87     1508.24     19.59 o 
  -8  -1   3       65.17       60.77      4.03 o 
  -7  -1   3       37.83       31.44      2.94 o 
  -6  -1   3      368.65      391.67      9.62 o 
  -5  -1   3        1.48        0.84      0.68 o 
  -4  -1   3     1163.41     1182.99     36.13 o 
  -3  -1   3     2283.67     2552.95     30.99 o 
  -2  -1   3      161.83      118.72      2.97 o 
  -1  -1   3     1480.40     1477.75     21.19 o 
   0  -1   3     5325.20     5342.05     28.99 o 
   1  -1   3    18850.06    19498.17     72.29 o 
   2  -1   3      100.69       75.38      1.84 o 
   3  -1   3      722.38      772.47      8.00 o 
   4  -1   3     2683.81     3020.64     49.15 o 
   5  -1   3        0.77       -0.90      0.76 o 
   6  -1   3        0.80        0.37      0.88 o 
   7  -1   3      514.33      521.14     10.30 o 
   8  -1   3      157.75      150.00      6.16 o 
   9  -1   3        0.01        0.94      1.99 o 
  10  -1   3       43.97       37.94      6.05 o 
  11  -1   3        2.26        2.82      2.93 o 
 -11   0   3        5.23        2.12      2.56 o 
 -10   0   3      203.61      209.67      8.22 o 
  -9   0   3      343.32      353.22      9.93 o 
  -8   0   3        0.64        1.69      1.98 o 
  -7   0   3       46.34       48.68      3.53 o 
  -6   0   3      808.04      822.90     11.73 o 
  -5   0   3     1274.25     1393.73     53.29 o 
  -4   0   3      299.31      349.19      3.99 o 
  -3   0   3     1993.82     2086.14     10.69 o 
  -2   0   3      111.46      100.85      2.55 o 
  -1   0   3      102.25      104.68      1.55 o 
   0   0   3        0.08        5.35      1.98 o 
   1   0   3        7.57        7.24      0.48 o 
   2   0   3     2165.98     2190.47     24.74 o 
   3   0   3     1941.59     1894.45     24.58 o 
   4   0   3      556.74      655.43     11.99 o 
   5   0   3     1505.24     1682.93     29.23 o 
   6   0   3      910.81      893.11     10.16 o 
   7   0   3     2190.26     2313.45     21.05 o 
   8   0   3      175.45      162.76      6.19 o 
   9   0   3       29.94       18.53      4.54 o 
  10   0   3       20.56       11.00      2.84 o 
  11   0   3       21.49       20.59      3.61 o 
  12   0   3        7.15        7.69      3.58 o 
 -11   1   3       64.30       68.47      5.65 o 
 -10   1   3       82.34       83.69      7.75 o 
  -9   1   3        2.21        3.16      2.27 o 
  -8   1   3       57.61       51.51      3.99 o 
  -7   1   3      792.81      780.80     12.85 o 
  -6   1   3       31.30       18.26      3.79 o 
  -5   1   3      128.85      115.43      2.72 o 
  -4   1   3     1558.92     1774.88     13.94 o 
  -3   1   3      825.25      880.27     11.98 o 
  -2   1   3       78.41       62.13      1.84 o 
  -1   1   3    14477.76    14611.75    104.74 o 
   0   1   3     5486.16     5566.54     50.47 o 
   1   1   3     1806.66     1782.32      9.68 o 
   2   1   3      163.96      119.34      1.86 o 
   3   1   3     1687.72     1889.07      9.01 o 
   4   1   3     1412.22     1463.25     15.84 o 
   5   1   3      600.12      637.82      7.32 o 
   6   1   3      279.87      260.99      6.05 o 
   7   1   3        7.64        3.50      1.53 o 
   8   1   3     1136.56     1160.02     17.06 o 
   9   1   3      112.44      108.92      7.76 o 
  10   1   3        2.12       -1.02      1.71 o 
  11   1   3        0.01        0.61      2.22 o 
  12   1   3       16.49       20.94      3.99 o 
 -10   2   3        0.57       -0.80      2.52 o 
  -9   2   3        7.66        5.16      2.63 o 
  -8   2   3        0.97        0.62      1.84 o 
  -7   2   3      125.64      118.75      5.45 o 
  -6   2   3       86.08       84.05      4.22 o 
  -5   2   3     1415.29     1466.78     34.62 o 
  -4   2   3       48.32       42.54      1.87 o 
  -3   2   3     1438.51     1325.91     15.23 o 
  -2   2   3     1118.71     1225.76     15.88 o 
  -1   2   3     5554.04     5657.18     41.53 o 
   0   2   3     1540.87     1606.89     20.05 o 
   1   2   3      964.50      966.55     31.09 o 
   2   2   3      223.22      217.20      4.75 o 
   3   2   3        6.61        7.35      0.70 o 
   4   2   3      252.40      293.29      8.18 o 
   5   2   3      481.16      518.24     13.88 o 
   6   2   3       27.01       24.53      2.18 o 
   7   2   3      269.47      287.79     15.77 o 
   8   2   3     1846.51     1917.70     72.95 o 
   9   2   3      271.93      281.47      8.40 o 
  10   2   3       17.52       16.03      2.98 o 
  11   2   3       31.60       26.66      3.65 o 
  12   2   3       25.02       23.66      4.01 o 
 -10   3   3       22.75       14.58      3.74 o 
  -9   3   3        2.38        2.35      2.60 o 
  -8   3   3        6.58        6.63      2.47 o 
  -7   3   3       62.20       56.36      4.06 o 
  -6   3   3      754.61      791.55     12.77 o 
  -5   3   3      423.75      430.68      6.28 o 
  -4   3   3        2.36        3.06      2.24 o 
  -3   3   3      931.39      947.92      8.16 o 
  -2   3   3        5.53        2.46      1.02 o 
  -1   3   3       14.31       22.98      1.12 o 
   0   3   3     3508.02     3659.31     19.55 o 
   1   3   3     7028.10     7172.72     61.45 o 
   2   3   3      678.07      636.72      5.83 o 
   3   3   3     2240.83     2364.56     10.28 o 
   4   3   3      488.32      576.25     10.67 o 
   5   3   3      269.51      260.73      4.93 o 
   6   3   3      257.70      250.21      3.90 o 
   7   3   3      183.13      169.40      4.68 o 
   8   3   3      138.64      138.97      5.39 o 
   9   3   3      116.38      106.85      5.13 o 
  10   3   3     1119.59     1159.09     17.42 o 
  11   3   3       17.76       12.87      2.93 o 
  12   3   3      260.18      295.17     10.23 o 
  13   3   3        6.65        7.92      3.23 o 
  -9   4   3        1.99       -0.38      2.57 o 
  -8   4   3        0.20        0.42      2.13 o 
  -7   4   3       22.92       23.93      3.26 o 
  -6   4   3       65.96       53.12      3.80 o 
  -5   4   3        0.10       -0.54      1.09 o 
  -4   4   3        0.42       -0.27      0.96 o 
  -3   4   3      234.12      177.26      6.29 o 
  -2   4   3        1.21        1.64      0.78 o 
  -1   4   3      622.32      560.59      5.57 o 
   0   4   3       19.17       16.17      1.80 o 
   1   4   3     1230.03     1217.36      6.53 o 
   2   4   3       15.88        9.75      0.76 o 
   3   4   3     1044.67     1088.38     14.85 o 
   4   4   3       27.16       25.26      1.28 o 
   5   4   3       12.92        7.68      0.99 o 
   6   4   3       77.66       74.17      2.36 o 
   7   4   3      233.17      182.17      3.91 o 
   8   4   3      272.81      260.95      7.15 o 
   9   4   3       87.81       85.34      4.67 o 
  10   4   3      186.07      176.24      7.01 o 
  11   4   3        7.76        5.17      2.38 o 
  12   4   3       16.42       17.21      3.47 o 
  13   4   3       27.21       25.70      4.24 o 
  -8   5   3       75.40       66.80      5.23 o 
  -7   5   3       43.26       32.89      3.92 o 
  -6   5   3       39.99       41.69      3.80 o 
  -5   5   3        7.43        3.85      1.50 o 
  -4   5   3      627.76      635.48      8.37 o 
  -3   5   3      164.75      135.70      3.76 o 
  -2   5   3       38.98       39.27      1.96 o 
  -1   5   3       31.23       30.45      1.61 o 
   0   5   3       55.22       31.80      1.37 o 
   1   5   3      393.11      459.48      4.41 o 
   2   5   3     2648.44     2725.34     13.20 o 
   3   5   3     1752.11     1880.15      9.67 o 
   4   5   3        0.18        0.97      0.61 o 
   5   5   3      220.07      231.64      3.96 o 
   6   5   3       64.18       66.01      2.34 o 
   7   5   3       36.63       28.70      1.81 o 
   8   5   3      203.50      225.53      4.40 o 
   9   5   3      552.09      511.09     10.46 o 
  10   5   3      165.15      153.01      6.39 o 
  11   5   3        1.78        0.55      1.96 o 
  12   5   3       12.19        7.50      2.69 o 
  13   5   3       41.15       39.39      4.84 o 
  -7   6   3        1.32        1.99      2.44 o 
  -6   6   3        2.65        1.70      2.25 o 
  -5   6   3      357.95      371.94      9.05 o 
  -4   6   3       34.70       31.06      2.49 o 
  -3   6   3        0.24       -0.23      1.14 o 
  -2   6   3        1.96        0.13      0.95 o 
  -1   6   3      123.96       97.73      2.45 o 
   0   6   3        0.78       -0.11      0.63 o 
   1   6   3      109.05      101.58     15.65 o 
   2   6   3      719.43      848.03      6.54 o 
   3   6   3      229.48      246.16      5.15 o 
   4   6   3      687.98      678.60      6.46 o 
   5   6   3     1095.84     1154.96     12.43 o 
   6   6   3       77.08       61.86      2.35 o 
   7   6   3      354.32      308.59      5.27 o 
   8   6   3      235.50      219.04      4.96 o 
   9   6   3     1908.17     1876.48     19.47 o 
  10   6   3       95.44       79.19      4.77 o 
  11   6   3       37.00       37.20      3.95 o 
  12   6   3        2.93        0.65      2.25 o 
  13   6   3       10.11        9.13      3.24 o 
  -6   7   3        6.59        6.20      2.67 o 
  -5   7   3      297.28      301.63      9.79 o 
  -4   7   3       71.11       80.98      3.72 o 
  -3   7   3      783.45      875.73     10.48 o 
  -2   7   3       30.59       22.62      1.91 o 
  -1   7   3      958.86      998.74     11.09 o 
   0   7   3        0.56       -0.33      0.80 o 
   1   7   3       88.95      100.75      2.91 o 
   2   7   3     2364.67     2388.55     23.81 o 
   3   7   3        3.94        0.78      0.76 o 
   4   7   3     3367.55     3404.00     29.58 o 
   5   7   3      962.56      887.60     15.32 o 
   6   7   3      372.11      343.33      5.43 o 
   7   7   3      226.44      212.40      4.56 o 
   8   7   3       30.13       28.50      2.08 o 
   9   7   3        7.87        2.48      1.77 o 
  10   7   3      279.28      259.69      7.82 o 
  11   7   3       12.14       10.78      2.74 o 
  12   7   3       54.54       54.54      4.67 o 
  13   7   3       40.83       32.28      4.38 o 
  -5   8   3       47.45       57.64      7.69 o 
  -4   8   3       35.23       37.64      4.13 o 
  -3   8   3      266.79      279.40     21.79 o 
  -2   8   3      170.34      157.53      4.35 o 
  -1   8   3      198.78      212.71      4.61 o 
   0   8   3        0.65        1.17      1.61 o 
   1   8   3       70.27       62.18      2.33 o 
   2   8   3       58.05       69.53      2.45 o 
   3   8   3       64.81       54.70      2.52 o 
   4   8   3       61.46       57.88      2.25 o 
   5   8   3      528.56      497.99     11.72 o 
   6   8   3      666.70      660.39     13.94 o 
   7   8   3      639.90      649.30      8.03 o 
   8   8   3        0.77        2.05      1.52 o 
   9   8   3      869.63      886.19     14.62 o 
  10   8   3        2.20        0.24      1.70 o 
  11   8   3      497.07      534.57     27.54 o 
  12   8   3        1.55       -1.91      2.15 o 
  13   8   3      144.04      164.99      7.63 o 
  -4   9   3        8.14        8.37      4.30 o 
  -3   9   3       56.41       50.66      4.45 o 
  -2   9   3        0.49       -1.81      1.96 o 
  -1   9   3        1.68        1.37      1.99 o 
   0   9   3       50.36       38.68      3.17 o 
   1   9   3        6.99        5.81      1.58 o 
   2   9   3      105.87       90.71      4.07 o 
   3   9   3        3.53        2.45      1.93 o 
   4   9   3      714.02      706.48      8.10 o 
   5   9   3       17.53       21.38      2.41 o 
   6   9   3       75.18       66.44      2.70 o 
   7   9   3       11.29        6.93      1.92 o 
   8   9   3      264.28      267.53      6.38 o 
   9   9   3       50.88       45.68      2.74 o 
  10   9   3        0.04       -0.83      1.71 o 
  11   9   3        0.10       -0.64      2.02 o 
  12   9   3      195.00      200.65      7.69 o 
  13   9   3        0.00       -1.04      2.56 o 
  -3  10   3       68.13       62.21      7.24 o 
  -2  10   3        5.75        6.19      2.69 o 
  -1  10   3      272.49      298.05      8.93 o 
   0  10   3       35.74       26.97      3.24 o 
   1  10   3       89.08       97.15      6.91 o 
   2  10   3       69.59       53.49      3.49 o 
   3  10   3      311.79      331.15      6.62 o 
   4  10   3       37.17       35.43      2.96 o 
   5  10   3       63.73       61.77      3.52 o 
   6  10   3       37.28       30.11      2.83 o 
   7  10   3       58.90       52.78      4.29 o 
   8  10   3       24.21       23.54      2.84 o 
   9  10   3      136.29      133.42      4.37 o 
  10  10   3       44.98       33.08      3.49 o 
  11  10   3      592.32      698.72     15.95 o 
  12  10   3       45.20       43.86      4.44 o 
  -1  11   3       82.62       89.63      8.71 o 
   0  11   3        4.06        3.85      3.61 o 
   1  11   3       11.92        4.70      3.82 o 
   2  11   3       26.09       22.51      2.97 o 
   3  11   3      242.76      214.46     12.38 o 
   4  11   3       81.49       94.12      4.46 o 
   5  11   3       69.79       59.13      3.58 o 
   6  11   3       68.95       58.38      7.40 o 
   7  11   3        1.43       -0.32      1.53 o 
   8  11   3       75.56       61.63      7.71 o 
   9  11   3        8.56        5.13      2.19 o 
  10  11   3       28.35       34.02      5.31 o 
  11  11   3      202.40      233.18     11.29 o 
  12  11   3       98.54       97.98      8.12 o 
   0  12   3       32.04       33.47      6.52 o 
   1  12   3       40.91       40.88      7.04 o 
   2  12   3        9.85        8.77      4.19 o 
   3  12   3      152.21      146.13     10.11 o 
   4  12   3        4.88        5.21      3.58 o 
   5  12   3        8.58        5.59      3.59 o 
   6  12   3        1.35        1.34      1.98 o 
   7  12   3       95.08       94.03      4.78 o 
   8  12   3        0.58        0.38      1.95 o 
   9  12   3       92.91       85.05      4.68 o 
  10  12   3       13.88       13.12      3.98 o 
  11  12   3        9.34        7.76      3.87 o 
   3  13   3       99.83      108.89      9.64 o 
   4  13   3        2.88        1.00      3.53 o 
   5  13   3        5.34        2.23      3.55 o 
   6  13   3      230.28      239.98     13.03 o 
   7  13   3      155.74      159.57     10.24 o 
   8  13   3        0.03       -1.23      3.45 o 
   9  13   3        0.11       -3.07      3.19 o 
  -8 -13   4       71.70       61.56      4.88 o 
  -7 -13   4       12.42       12.48      3.06 o 
  -6 -13   4       22.84       19.88      3.33 o 
  -5 -13   4       17.27       14.44      4.77 o 
  -4 -13   4       57.56       56.26      8.01 o 
 -10 -12   4       25.66       29.37      5.62 o 
  -9 -12   4       17.29       16.23      3.20 o 
  -8 -12   4       51.97       57.34      4.63 o 
  -7 -12   4       74.85       77.99      5.09 o 
  -6 -12   4       75.08       74.50      4.77 o 
  -5 -12   4       82.32       68.46      4.65 o 
  -4 -12   4        3.57        5.40      2.31 o 
  -3 -12   4       41.89       40.16      3.81 o 
  -2 -12   4      106.93      101.55      8.87 o 
  -1 -12   4       15.34       20.17      3.31 o 
 -11 -11   4       51.63       50.25      6.14 o 
 -10 -11   4      203.09      235.54     11.42 o 
  -9 -11   4        1.39        0.20      2.30 o 
  -8 -11   4       30.64       25.58      3.38 o 
  -7 -11   4      136.05      141.59      6.20 o 
  -6 -11   4      146.89      145.84      6.16 o 
  -5 -11   4        3.95        6.68      2.25 o 
  -4 -11   4        8.19        8.34      2.26 o 
  -3 -11   4        0.22       -0.78      1.66 o 
  -2 -11   4       45.86       45.49      3.73 o 
  -1 -11   4       87.97       73.67      4.41 o 
   0 -11   4      143.69      164.71      6.51 o 
   1 -11   4      220.73      249.20      7.96 o 
 -12 -10   4       11.47       12.24      4.68 o 
 -11 -10   4      157.65      171.76     10.35 o 
 -10 -10   4       46.27       50.76      5.72 o 
  -9 -10   4        3.50        3.19      3.01 o 
  -8 -10   4      111.00      105.60      5.26 o 
  -7 -10   4      217.44      235.22      7.47 o 
  -6 -10   4        8.55        6.68      2.19 o 
  -5 -10   4      543.50      591.03     28.31 o 
  -4 -10   4        8.54        8.02      2.04 o 
  -3 -10   4        1.08        0.14      1.46 o 
  -2 -10   4       17.94       18.33      2.57 o 
  -1 -10   4       92.41      100.39      4.76 o 
   0 -10   4        1.02       -0.20      1.65 o 
   1 -10   4        0.58        2.69      3.34 o 
   2 -10   4       84.14       75.40      4.53 o 
   3 -10   4       72.38       81.40      4.85 o 
 -12  -9   4       50.78       53.46      4.73 o 
 -11  -9   4        0.10       -0.32      2.11 o 
 -10  -9   4      241.24      265.45      8.09 o 
  -9  -9   4      109.48       98.55      4.80 o 
  -8  -9   4        2.25        3.39      1.46 o 
  -7  -9   4      239.33      242.00      8.24 o 
  -6  -9   4      167.01      158.09      5.87 o 
  -5  -9   4      194.06      217.86     12.85 o 
  -4  -9   4        4.99        2.52      1.67 o 
  -3  -9   4      216.13      198.37      6.12 o 
  -2  -9   4       46.71       38.16      3.02 o 
  -1  -9   4       10.10        8.01      1.97 o 
   0  -9   4       73.36       70.12      3.91 o 
   1  -9   4       55.07       59.91      3.77 o 
   2  -9   4      152.22      172.77      6.14 o 
   3  -9   4       19.87       11.98      2.66 o 
   4  -9   4        2.71        2.17      2.10 o 
 -12  -8   4       11.76        6.96      2.85 o 
 -11  -8   4       41.34       35.00      3.99 o 
 -10  -8   4      187.52      189.52      7.05 o 
  -9  -8   4       89.12       75.68      4.23 o 
  -8  -8   4      488.21      490.41      7.85 o 
  -7  -8   4      497.31      501.79     10.19 o 
  -6  -8   4      167.63      142.52      3.86 o 
  -5  -8   4        0.22       11.05      4.89 o 
  -4  -8   4      680.69      722.65     12.47 o 
  -3  -8   4     1724.12     1784.19     17.47 o 
  -2  -8   4      199.27      159.92      5.25 o 
  -1  -8   4       65.30       53.63      3.33 o 
   0  -8   4      495.73      501.89     29.20 o 
   1  -8   4      102.83       99.35      4.37 o 
   2  -8   4       98.75       91.95      4.50 o 
   3  -8   4       61.74       52.99      3.65 o 
   4  -8   4       63.79       48.04      3.66 o 
   5  -8   4       10.50       11.03      3.37 o 
 -13  -7   4        7.61        8.85      3.16 o 
 -12  -7   4        7.06        2.86      2.37 o 
 -11  -7   4       10.67       10.64      2.84 o 
 -10  -7   4      389.86      401.42     10.14 o 
  -9  -7   4       50.22       39.99      3.50 o 
  -8  -7   4      494.71      516.13      7.81 o 
  -7  -7   4      574.05      548.47      8.30 o 
  -6  -7   4      194.97      173.43      5.95 o 
  -5  -7   4      273.67      249.96      6.10 o 
  -4  -7   4       71.43       62.88      2.21 o 
  -3  -7   4      254.05      248.59      6.43 o 
  -2  -7   4      264.81      280.66      7.87 o 
  -1  -7   4        7.51        4.57      0.94 o 
   0  -7   4        1.90        0.57      0.88 o 
   1  -7   4      184.79      171.53      5.32 o 
   2  -7   4        2.84        1.88      1.48 o 
   3  -7   4      535.96      564.29     13.40 o 
   4  -7   4      354.10      371.21      8.56 o 
   5  -7   4       49.64       46.51      3.63 o 
   6  -7   4        9.49       10.37      3.41 o 
   7  -7   4        0.81       -0.87      2.02 o 
 -13  -6   4      203.98      239.26      9.66 o 
 -12  -6   4        1.74       -0.24      2.28 o 
 -11  -6   4      166.12      146.19      6.79 o 
 -10  -6   4       67.03       48.20      4.09 o 
  -9  -6   4        5.81        0.86      1.60 o 
  -8  -6   4       19.82       15.16      2.43 o 
  -7  -6   4      551.12      594.28      7.91 o 
  -6  -6   4      899.72      856.06      8.96 o 
  -5  -6   4       19.54       12.98      1.66 o 
  -4  -6   4      239.26      253.33      7.43 o 
  -3  -6   4      956.14     1007.26      8.25 o 
  -2  -6   4       49.98       42.40      1.51 o 
  -1  -6   4      158.85      152.94      2.75 o 
   0  -6   4        1.87        1.02      0.75 o 
   1  -6   4      186.36      177.79      3.70 o 
   2  -6   4       40.44       34.49      2.05 o 
   3  -6   4      138.24      127.77      3.78 o 
   4  -6   4      302.64      304.15      6.42 o 
   5  -6   4      394.82      414.86     15.81 o 
   6  -6   4        7.62        2.46      2.75 o 
   7  -6   4      104.97      104.82      8.11 o 
 -13  -5   4       57.96       53.54      5.60 o 
 -12  -5   4       57.01       60.86      5.30 o 
 -11  -5   4       33.12       25.66      3.59 o 
 -10  -5   4      212.42      187.31      7.19 o 
  -9  -5   4        9.88        5.51      2.06 o 
  -8  -5   4      948.77      949.12     13.69 o 
  -7  -5   4       47.45       33.44      2.02 o 
  -6  -5   4      137.69      120.04      3.44 o 
  -5  -5   4       83.33       57.00      2.28 o 
  -3  -5   4       29.00       35.09      2.68 o 
  -2  -5   4      115.08      152.56      5.08 o 
  -1  -5   4       28.89       25.74      2.28 o 
   0  -5   4       72.01       62.79      1.87 o 
   1  -5   4       75.21       59.90      2.05 o 
   2  -5   4        7.20        1.06      0.88 o 
   3  -5   4      279.22      268.32      5.23 o 
   4  -5   4        2.25        4.34      1.38 o 
   5  -5   4       41.89       28.78      2.47 o 
   6  -5   4        0.83       -0.30      1.69 o 
   7  -5   4        0.13       -0.73      2.07 o 
   8  -5   4       55.54       45.15      6.34 o 
 -12  -4   4      274.46      311.48     15.63 o 
 -11  -4   4      128.35      134.60      6.70 o 
 -10  -4   4       71.18       58.86      4.31 o 
  -9  -4   4      394.73      397.86      9.68 o 
  -8  -4   4      373.41      405.81      9.10 o 
  -7  -4   4      290.36      274.11      4.85 o 
  -6  -4   4       18.44       11.78      1.53 o 
  -5  -4   4     1633.68     1718.62     19.22 o 
  -4  -4   4     1013.04     1202.82      9.07 o 
  -3  -4   4      808.59      758.04      6.45 o 
  -2  -4   4      660.33      770.12     19.36 o 
  -1  -4   4    12964.80    13734.12    131.46 o 
   0  -4   4      236.14      250.34      4.88 o 
   1  -4   4     1032.79     1082.82      8.11 o 
   2  -4   4      109.33      125.91      4.33 o 
   3  -4   4      242.96      224.89      5.61 o 
   4  -4   4      171.68      168.33      4.30 o 
   5  -4   4      398.87      390.46      6.80 o 
   6  -4   4     1238.07     1327.15     12.99 o 
   7  -4   4      110.22       98.62      5.33 o 
   8  -4   4       83.78       82.25      5.25 o 
   9  -4   4        1.51       -1.25      2.40 o 
 -12  -3   4       23.62       20.84      3.93 o 
 -11  -3   4       13.56       11.43      2.92 o 
 -10  -3   4      221.41      221.01      8.03 o 
  -9  -3   4        2.42        4.00      2.02 o 
  -8  -3   4     1450.45     1471.06     33.53 o 
  -7  -3   4      100.20       71.72      3.80 o 
  -6  -3   4      447.46      396.12      5.44 o 
  -5  -3   4     2017.04     2232.51     28.23 o 
  -4  -3   4      268.41      258.81      4.07 o 
  -3  -3   4       38.95       30.70      1.75 o 
  -2  -3   4      804.58      864.18      6.08 o 
  -1  -3   4      690.01      738.64     12.32 o 
   0  -3   4     1285.39     1348.00     10.25 o 
   1  -3   4      319.99      323.82      3.79 o 
   2  -3   4        1.04        1.49      0.69 o 
   3  -3   4     1638.85     1712.29     11.67 o 
   4  -3   4      527.84      476.21      6.58 o 
   5  -3   4       61.17       44.10      2.38 o 
   6  -3   4      101.19       79.30      3.20 o 
   7  -3   4       68.22       62.43      4.15 o 
   8  -3   4        0.00       -1.09      2.02 o 
   9  -3   4       15.69       10.68      3.07 o 
  10  -3   4       29.37       27.10      4.25 o 
 -12  -2   4       59.91       60.07      5.51 o 
 -11  -2   4       67.42       68.20      5.08 o 
 -10  -2   4       74.94       71.42      4.82 o 
  -9  -2   4        3.13        4.18      2.05 o 
  -8  -2   4      192.25      180.17      6.36 o 
  -7  -2   4       56.84       45.60      3.16 o 
  -6  -2   4      189.56      209.65      3.73 o 
  -5  -2   4      901.13      966.73     20.43 o 
  -4  -2   4      994.31     1068.93     12.69 o 
  -3  -2   4     1792.96     1783.92     16.15 o 
  -2  -2   4      198.51      173.40      2.64 o 
  -1  -2   4     3884.23     4096.43     44.40 o 
   0  -2   4     3818.54     4013.82     16.75 o 
   1  -2   4     1187.45     1093.72     18.78 o 
   2  -2   4     3961.94     4169.59     28.94 o 
   3  -2   4       17.06       44.25      7.10 o 
   4  -2   4      149.84      145.14      3.53 o 
   5  -2   4        1.33        0.69      0.94 o 
   6  -2   4      165.84      160.55      4.15 o 
   7  -2   4      545.81      520.27     10.54 o 
   8  -2   4      161.42      155.05      6.39 o 
   9  -2   4       97.72      100.39      5.73 o 
  10  -2   4       11.81       13.61      3.35 o 
 -12  -1   4        5.19        4.05      3.20 o 
 -11  -1   4       24.05       19.74      3.78 o 
 -10  -1   4       54.42       43.58      4.18 o 
  -9  -1   4       23.67       33.27      4.12 o 
  -8  -1   4      443.20      429.56      9.93 o 
  -7  -1   4     1589.93     1623.85     17.54 o 
  -6  -1   4      458.39      431.20      9.09 o 
  -5  -1   4        0.06        0.43      0.70 o 
  -4  -1   4      195.59      230.25      8.25 o 
  -3  -1   4     1852.55     1868.10     23.17 o 
  -2  -1   4     3936.90     4068.60     42.36 o 
  -1  -1   4     2165.75     2136.90     23.71 o 
   0  -1   4    18924.96    18675.57    157.10 o 
   1  -1   4      275.87      263.91      2.78 o 
   3  -1   4      717.59      733.71      6.59 o 
   4  -1   4        0.08        0.17      0.78 o 
   5  -1   4     1147.24     1194.67      9.89 o 
   6  -1   4      559.92      563.35      7.17 o 
   7  -1   4      751.77      816.27     26.10 o 
   8  -1   4       28.93       27.54      3.36 o 
   9  -1   4       12.42        6.93      2.43 o 
  10  -1   4       43.46       45.70      5.05 o 
  11  -1   4       32.62       29.89      4.41 o 
 -11   0   4       81.36       95.39      6.15 o 
 -10   0   4        9.89       14.71      3.24 o 
  -9   0   4      993.04      995.51     16.43 o 
  -8   0   4      110.10      117.88      6.19 o 
  -7   0   4     1930.39     1962.74     19.83 o 
  -6   0   4      409.42      409.67      8.38 o 
  -5   0   4       40.16       39.41      1.70 o 
  -4   0   4     5828.48     6347.60     79.90 o 
  -3   0   4     1381.99     1482.47     21.94 o 
  -2   0   4     1848.74     1826.81     16.08 o 
  -1   0   4     1755.69     1812.70      9.79 o 
   0   0   4      304.80      288.58     25.51 o 
   1   0   4      624.71      631.79      6.10 o 
   2   0   4     4733.98     4762.06     31.45 o 
   3   0   4     2608.38     2810.32     33.09 o 
   4   0   4     2111.49     2252.26     33.79 o 
   5   0   4        5.39        5.92      1.02 o 
   6   0   4      896.31      993.48     14.86 o 
   7   0   4      821.75      806.05     12.38 o 
   8   0   4      176.15      169.92      6.33 o 
   9   0   4      181.85      165.00      7.16 o 
  10   0   4       73.02       71.93      4.96 o 
  11   0   4       22.50       14.85      3.50 o 
  12   0   4       33.67       40.70      5.00 o 
 -11   1   4       71.31       71.78      5.76 o 
 -10   1   4        2.88        0.75      2.34 o 
  -9   1   4       14.26        7.75      2.81 o 
  -8   1   4      369.95      372.39      9.86 o 
  -7   1   4      128.03      123.93      5.39 o 
  -6   1   4        3.70        2.02      1.38 o 
  -5   1   4     1794.72     1977.89     22.97 o 
  -4   1   4       27.58       17.70      1.30 o 
  -3   1   4     1266.41     1292.90     13.18 o 
  -2   1   4       12.26       17.58      1.51 o 
  -1   1   4      565.48      564.61      7.59 o 
   0   1   4    20948.08    21294.48    126.53 o 
   1   1   4     2026.10     2005.60     28.07 o 
   2   1   4     4833.87     4951.92     28.03 o 
   3   1   4      154.82      203.19     18.69 o 
   4   1   4     2409.96     2628.51     36.89 o 
   5   1   4     1528.19     1653.69     36.68 o 
   6   1   4      253.86      223.86      5.80 o 
   7   1   4      243.46      235.00      4.15 o 
   8   1   4       51.36       46.93      3.63 o 
   9   1   4      448.69      492.05     15.61 o 
  10   1   4       95.55       98.62      5.60 o 
  11   1   4        5.02        5.69      2.43 o 
  12   1   4        2.60        4.25      2.79 o 
 -10   2   4       11.61        8.70      3.20 o 
  -9   2   4        3.54        4.18      3.08 o 
  -8   2   4      235.14      248.56      8.23 o 
  -7   2   4      688.92      671.75     12.30 o 
  -6   2   4       26.84       27.17      5.17 o 
  -5   2   4       19.16       20.22      1.62 o 
  -4   2   4       69.90       78.51      2.47 o 
  -3   2   4      654.91      758.11      6.77 o 
  -2   2   4     2782.11     2838.53     14.84 o 
  -1   2   4     1642.01     1624.90     15.46 o 
   0   2   4     2704.14     2906.59     26.64 o 
   1   2   4     4698.20     4647.00     64.53 o 
   2   2   4      964.52      894.77     15.54 o 
   3   2   4     3228.45     3180.72     30.82 o 
   4   2   4      293.70      299.36      3.87 o 
   5   2   4     5618.52     6298.13     37.07 o 
   6   2   4     1386.41     1461.55     19.68 o 
   7   2   4      165.52      132.20      3.08 o 
   8   2   4     1195.45     1215.36     15.74 o 
   9   2   4        8.46        5.23      2.08 o 
  10   2   4      169.12      171.21      7.01 o 
  11   2   4        5.14        3.97      2.21 o 
  12   2   4      251.56      304.50     10.56 o 
 -10   3   4        6.82        4.04      3.10 o 
  -9   3   4       47.70       46.75      6.22 o 
  -8   3   4        0.13       -1.52      1.91 o 
  -7   3   4        0.43        0.34      1.80 o 
  -6   3   4      167.77      138.27      5.53 o 
  -5   3   4       79.48       73.98      2.81 o 
  -4   3   4      938.14      931.67     20.69 o 
  -3   3   4     2694.33     2884.03     31.39 o 
  -2   3   4      273.61      311.36      4.96 o 
  -1   3   4      747.18      752.56     15.75 o 
   0   3   4     1785.29     1921.04     23.72 o 
   1   3   4     2264.44     2431.55     13.05 o 
   2   3   4     1513.88     1624.66     17.06 o 
   3   3   4     1204.95     1293.67     20.63 o 
   4   3   4       99.62      104.33      2.45 o 
   5   3   4       28.64       23.00      1.34 o 
   6   3   4      154.26      124.00      3.48 o 
   7   3   4      287.59      282.73      4.44 o 
   8   3   4       77.19       72.58      4.07 o 
   9   3   4        1.51        1.64      2.51 o 
  10   3   4       78.95       72.57      5.20 o 
  11   3   4       15.01       11.91      2.88 o 
  12   3   4       42.61       40.29      4.72 o 
  13   3   4       16.61       12.78      3.54 o 
  -9   4   4        1.71        1.16      2.76 o 
  -8   4   4      203.74      213.49      8.18 o 
  -7   4   4        1.35       -0.70      2.19 o 
  -6   4   4       16.07        9.40      2.42 o 
  -5   4   4      124.31      116.24      3.69 o 
  -4   4   4      747.89      770.85     18.43 o 
  -3   4   4     1208.31     1260.90     10.26 o 
  -2   4   4       16.34       17.64      1.34 o 
  -1   4   4      609.75      672.25     11.02 o 
   0   4   4      579.65      605.32      7.37 o 
   1   4   4     7906.49     8429.30     39.61 o 
   2   4   4      134.34      108.90      1.88 o 
   3   4   4      742.54      755.42     18.90 o 
   4   4   4      842.89     1004.09     17.65 o 
   5   4   4     3616.17     4058.11     39.94 o 
   6   4   4        1.41        1.24      0.90 o 
   7   4   4       16.76       17.41      1.48 o 
   8   4   4        7.56       12.65      2.29 o 
   9   4   4       23.50       21.12      2.92 o 
  10   4   4      795.84      813.69     14.32 o 
  11   4   4        0.00       -0.35      1.96 o 
  12   4   4       25.97       22.73      3.75 o 
  13   4   4      106.80      130.99      7.34 o 
  -8   5   4        6.16        7.96      3.04 o 
  -7   5   4        8.30        8.86      2.67 o 
  -6   5   4       13.67       13.84      5.09 o 
  -5   5   4      222.08      203.90      5.11 o 
  -4   5   4       32.50       21.15      2.07 o 
  -3   5   4        5.79        3.69      1.22 o 
  -2   5   4       18.79       10.78      1.34 o 
  -1   5   4      114.06       95.87      2.60 o 
   0   5   4      133.55      117.09      3.26 o 
   1   5   4        0.13        1.22      0.67 o 
   2   5   4        8.64       19.79      2.46 o 
   3   5   4        2.34        2.42      1.83 o 
   4   5   4        0.05       -0.01      0.54 o 
   5   5   4      597.91      648.96      6.71 o 
   6   5   4      292.11      294.66      4.77 o 
   7   5   4      704.16      662.05      7.43 o 
   8   5   4      507.21      539.13      7.52 o 
   9   5   4      649.10      681.22     12.02 o 
  10   5   4      465.76      430.91     10.31 o 
  11   5   4        2.85        2.90      2.16 o 
  12   5   4        4.92        2.87      2.39 o 
  13   5   4       22.46       22.56      3.87 o 
  -7   6   4       29.53       30.11      6.53 o 
  -6   6   4      262.66      294.41      8.79 o 
  -5   6   4      269.42      254.67      7.59 o 
  -4   6   4      215.73      239.06      5.59 o 
  -3   6   4        2.42       -0.34      1.15 o 
  -2   6   4      150.10      137.75      3.71 o 
  -1   6   4      933.30      895.93     15.37 o 
   0   6   4      104.62       87.59      2.59 o 
   1   6   4      154.69      167.64      4.25 o 
   2   6   4      580.28      568.09      5.24 o 
   3   6   4      398.17      380.58      4.48 o 
   4   6   4      530.46      529.98      6.29 o 
   5   6   4       16.11       11.51      1.25 o 
   6   6   4        0.75       -0.06      0.78 o 
   7   6   4       42.77       41.01      2.14 o 
   8   6   4      154.83      161.98      4.40 o 
   9   6   4       60.49       48.66      3.66 o 
  10   6   4        3.43        5.36      2.10 o 
  11   6   4        5.02        1.98      2.08 o 
  12   6   4      139.10      146.56      6.94 o 
  13   6   4        0.13        1.15      2.63 o 
  -6   7   4        7.01        5.02      4.22 o 
  -5   7   4        3.46        4.70      2.36 o 
  -4   7   4      190.62      190.71      5.34 o 
  -3   7   4     2071.93     2340.84     22.98 o 
  -2   7   4      127.78      122.80      3.53 o 
  -1   7   4       77.28       64.01      2.48 o 
   0   7   4       62.21       55.21      2.12 o 
   1   7   4       80.94       70.28      2.17 o 
   2   7   4      125.80      134.84      2.86 o 
   3   7   4        0.29        0.48      0.69 o 
   4   7   4       55.85       46.28      1.93 o 
   5   7   4      269.60      241.72      4.29 o 
   6   7   4       48.46       26.77      1.76 o 
   7   7   4      107.36       96.80      3.15 o 
   8   7   4       17.96       19.70      2.00 o 
   9   7   4     1204.04     1227.83     15.53 o 
  10   7   4       34.61       24.51      4.04 o 
  11   7   4      206.61      201.37      7.45 o 
  12   7   4       13.58        8.93      2.82 o 
  13   7   4      126.29      128.55      6.82 o 
  -5   8   4       80.32       70.77      7.59 o 
  -4   8   4       15.87       19.86      3.73 o 
  -3   8   4      190.40      198.33      7.35 o 
  -2   8   4       83.81       75.00      4.58 o 
  -1   8   4      343.96      371.38      8.69 o 
   0   8   4      529.40      530.99     11.00 o 
   1   8   4       23.35       23.52      2.51 o 
   2   8   4      423.56      382.60      5.71 o 
   3   8   4      281.65      249.91      6.43 o 
   4   8   4     1903.92     1949.06     15.35 o 
   5   8   4       72.41       80.59      7.85 o 
   6   8   4      216.53      184.72      7.21 o 
   7   8   4     2486.29     2615.81     16.10 o 
   8   8   4      288.44      272.28      6.41 o 
   9   8   4       56.86       53.63      2.81 o 
  10   8   4       70.04       57.40      3.91 o 
  11   8   4       28.81       32.24      3.77 o 
  12   8   4       90.50       93.43      5.55 o 
  13   8   4       69.28       76.14      5.49 o 
  -4   9   4       79.13       67.77      5.18 o 
  -3   9   4       20.34       21.24      3.54 o 
  -2   9   4      163.26      173.07      6.99 o 
  -1   9   4      742.64      827.74     22.06 o 
   0   9   4        9.40        6.68      2.09 o 
   1   9   4      218.45      219.10      7.85 o 
   2   9   4       72.36       71.66      3.72 o 
   3   9   4       60.28       52.89      3.21 o 
   4   9   4       18.63       14.52      4.43 o 
   5   9   4       29.21       24.71      2.42 o 
   6   9   4      401.57      405.25     17.14 o 
   7   9   4      372.36      373.44      6.27 o 
   8   9   4       28.94       27.94      2.24 o 
   9   9   4      394.94      412.14      7.69 o 
  10   9   4        1.68        1.23      1.85 o 
  11   9   4      307.37      322.65     24.90 o 
  12   9   4       13.02        5.95      2.76 o 
  13   9   4       14.87       14.24      3.37 o 
  -3  10   4        3.45        0.39      3.49 o 
  -2  10   4      110.06      121.97      6.40 o 
  -1  10   4        5.58        3.99      2.38 o 
   0  10   4       15.42       10.53      2.60 o 
   1  10   4      157.19      177.74      6.38 o 
   2  10   4        9.52        7.72      2.00 o 
   3  10   4       63.00       46.84      3.29 o 
   4  10   4      744.24      784.67     44.58 o 
   5  10   4       73.80       65.62      3.75 o 
   6  10   4      172.14      172.36      5.74 o 
   7  10   4       77.65       73.83      4.15 o 
   8  10   4      121.34      113.73      4.96 o 
   9  10   4      187.17      166.58      6.06 o 
  10  10   4       13.65        6.21      3.14 o 
  11  10   4       94.45      127.38      8.95 o 
  12  10   4       79.98       78.05      7.42 o 
  -1  11   4      179.70      203.82     12.23 o 
   0  11   4        0.04       -0.75      2.35 o 
   1  11   4      103.32       95.16      6.23 o 
   2  11   4        0.39        0.86      1.79 o 
   3  11   4       87.88       83.53      4.35 o 
   4  11   4      151.71      143.60      5.51 o 
   5  11   4        2.46        1.56      2.16 o 
   6  11   4       38.24       29.22      3.34 o 
   7  11   4        0.02       -0.39      1.65 o 
   8  11   4        0.02        0.23      1.70 o 
   9  11   4        4.73        2.40      1.99 o 
  10  11   4      282.75      314.31     12.13 o 
  11  11   4      372.03      417.00     14.75 o 
  12  11   4        0.00        1.88      3.91 o 
   1  12   4       76.01       75.30      8.31 o 
   2  12   4        4.83        2.57      3.20 o 
   3  12   4       13.25        8.73      4.26 o 
   4  12   4       29.28       20.64      2.91 o 
   5  12   4      134.21      119.46     13.35 o 
   6  12   4      197.45      204.68      6.74 o 
   7  12   4       31.07       21.39      4.14 o 
   8  12   4        8.26        5.79      2.19 o 
   9  12   4        0.03       -0.42      1.93 o 
  10  12   4       14.86        8.53      3.57 o 
  11  12   4       36.16       45.07      6.12 o 
   3  13   4       11.44        6.04      4.40 o 
   4  13   4       58.82       56.11      7.63 o 
   5  13   4        2.00        3.23      3.35 o 
   6  13   4       81.32       72.91      7.83 o 
   7  13   4       58.78       52.84      7.00 o 
   8  13   4        7.90        3.67      3.64 o 
   9  13   4       45.36       42.99      3.97 o 
  -7 -13   5      201.78      213.70      8.34 o 
  -6 -13   5       27.44       33.99      4.18 o 
  -5 -13   5      133.86      152.02      7.01 o 
  -4 -13   5       15.89       16.27      3.20 o 
 -10 -12   5       54.99       63.48      6.96 o 
  -9 -12   5      111.22      110.72      6.13 o 
  -8 -12   5      271.00      327.80      9.90 o 
  -7 -12   5       13.89       14.80      3.07 o 
  -6 -12   5       77.44       77.89      5.01 o 
  -5 -12   5        2.37        2.83      2.29 o 
  -4 -12   5       61.21       68.20      4.71 o 
  -3 -12   5       16.01        9.85      2.63 o 
  -2 -12   5       42.12       39.92      3.79 o 
  -1 -12   5      122.42      140.43      6.47 o 
 -11 -11   5       15.98       18.23      4.90 o 
 -10 -11   5        0.92        2.34      3.24 o 
  -9 -11   5       16.79       19.45      4.57 o 
  -8 -11   5       76.91       67.80      4.72 o 
  -7 -11   5      178.58      185.52      7.09 o 
  -6 -11   5      106.99       98.88      5.33 o 
  -5 -11   5      196.65      217.79      7.48 o 
  -4 -11   5       12.06       11.81      2.53 o 
  -3 -11   5      197.74      207.48      7.14 o 
  -2 -11   5        3.42        3.42      1.96 o 
  -1 -11   5        0.48        3.16      2.09 o 
   0 -11   5      104.74      109.16      5.50 o 
   1 -11   5        0.00       -1.82      2.07 o 
 -11 -10   5      195.03      213.42     11.60 o 
 -10 -10   5      266.15      262.86     11.95 o 
  -9 -10   5      162.25      158.90      9.23 o 
  -8 -10   5      258.84      274.30      8.23 o 
  -7 -10   5      192.60      183.64      6.84 o 
  -6 -10   5      657.38      710.98     12.72 o 
  -5 -10   5       85.97       89.24      4.78 o 
  -4 -10   5        7.61        7.72      2.05 o 
  -3 -10   5       35.22       31.70      4.58 o 
  -2 -10   5       44.33       46.83      3.57 o 
  -1 -10   5        0.02        0.37      1.63 o 
   0 -10   5      189.97      207.96      6.93 o 
   1 -10   5       13.10       11.73      2.54 o 
   2 -10   5       58.69       61.98      4.29 o 
   3 -10   5       99.71       99.93      7.73 o 
 -12  -9   5       19.50       12.00      3.27 o 
 -11  -9   5       49.08       55.99      4.48 o 
 -10  -9   5       82.98       72.99      4.66 o 
  -9  -9   5       26.49       20.73      2.88 o 
  -8  -9   5       88.50       92.40      4.86 o 
  -7  -9   5        5.22        4.63      2.01 o 
  -6  -9   5     1474.68     1545.23     17.91 o 
  -5  -9   5     1674.29     1829.86     19.15 o 
  -4  -9   5       26.86       43.60      3.42 o 
  -3  -9   5      267.77      299.09      7.61 o 
  -2  -9   5       19.31       18.97      3.31 o 
  -1  -9   5       35.65       40.92      5.64 o 
   0  -9   5       21.26       17.69      2.50 o 
   1  -9   5        0.15       -1.15      1.61 o 
   2  -9   5      158.74      150.74      5.95 o 
   3  -9   5        6.32        5.36      3.87 o 
   4  -9   5        4.14        5.86      2.38 o 
 -12  -8   5        0.64       -0.14      2.77 o 
 -11  -8   5        0.06        0.42      2.36 o 
 -10  -8   5        0.59        0.43      1.89 o 
  -9  -8   5        4.29        6.19      2.22 o 
  -8  -8   5      351.11      380.34      6.98 o 
  -7  -8   5      299.41      275.33      5.70 o 
  -6  -8   5        6.11        5.40      1.34 o 
  -5  -8   5      771.37      769.03     13.42 o 
  -4  -8   5       25.00       30.91      4.21 o 
  -3  -8   5      209.14      217.13      6.21 o 
  -2  -8   5       81.92      111.65      8.40 o 
  -1  -8   5       17.10       13.35      2.09 o 
   0  -8   5       90.61       91.66      5.27 o 
   1  -8   5       23.98       24.73      4.28 o 
   2  -8   5     1279.02     1416.53     51.33 o 
   3  -8   5        0.89        0.20      1.69 o 
   4  -8   5       84.45       99.40      4.97 o 
   5  -8   5       72.33       77.06      6.03 o 
 -12  -7   5       24.83       21.84      3.80 o 
 -11  -7   5      256.78      277.85      9.12 o 
 -10  -7   5       35.84       24.89      3.37 o 
  -9  -7   5      112.56      105.69      5.09 o 
  -8  -7   5      836.72      846.46     19.32 o 
  -7  -7   5       57.70       54.96      5.07 o 
  -6  -7   5      223.29      199.56      5.94 o 
  -5  -7   5        4.36        3.49      1.04 o 
  -4  -7   5      291.26      237.99      4.01 o 
  -3  -7   5      517.12      560.69     10.15 o 
  -2  -7   5      860.04      838.82      6.42 o 
  -1  -7   5      209.66      225.03      5.92 o 
   0  -7   5       54.00       40.16      2.87 o 
   1  -7   5      495.36      498.76     11.22 o 
   2  -7   5       77.98       69.05      3.72 o 
   3  -7   5      782.16      842.04     24.65 o 
   4  -7   5      259.04      263.28      7.45 o 
   5  -7   5      144.30      146.68      6.26 o 
   6  -7   5       33.66       24.97      4.33 o 
 -12  -6   5       39.45       41.81      5.69 o 
 -11  -6   5      136.04      132.95      6.48 o 
 -10  -6   5       20.82       13.09      3.10 o 
  -9  -6   5      119.98       87.67      4.72 o 
  -8  -6   5       63.35       60.25      3.67 o 
  -7  -6   5       25.23       18.93      2.66 o 
  -6  -6   5      193.79      175.73      4.28 o 
  -5  -6   5       17.30        8.69      1.25 o 
  -4  -6   5      202.27      186.07      4.33 o 
  -3  -6   5      140.03      149.39      4.70 o 
  -2  -6   5      306.97      283.42     13.29 o 
  -1  -6   5      266.66      272.79      3.46 o 
   0  -6   5      386.18      383.81      4.71 o 
   1  -6   5     1178.51     1195.40     66.15 o 
   2  -6   5      105.19       89.04      3.89 o 
   3  -6   5        1.24        0.42      1.27 o 
   4  -6   5     1415.01     1537.32     46.63 o 
   5  -6   5      185.20      173.59      5.68 o 
   6  -6   5       78.24       73.95      6.39 o 
   7  -6   5       13.78        8.95      3.66 o 
 -12  -5   5      338.09      386.97     17.31 o 
 -11  -5   5      247.73      269.05      9.16 o 
 -10  -5   5       13.76       12.92      2.73 o 
  -9  -5   5      137.50      127.90      5.68 o 
  -8  -5   5       92.63       80.80      4.25 o 
  -7  -5   5        1.07        2.12      1.11 o 
  -6  -5   5        5.48        3.70      1.12 o 
  -5  -5   5      532.74      536.26      6.75 o 
  -4  -5   5        0.93        1.49      0.78 o 
  -3  -5   5      905.66      944.56      7.19 o 
  -2  -5   5      995.43     1100.36     20.93 o 
  -1  -5   5     2377.17     2486.03     16.95 o 
   1  -5   5      221.88      208.64      3.63 o 
   2  -5   5      942.04      946.77      8.56 o 
   3  -5   5      184.12      154.98      3.90 o 
   4  -5   5      324.00      309.54      6.01 o 
   5  -5   5      170.18      171.97      4.95 o 
   6  -5   5        0.02       -0.02      2.18 o 
   7  -5   5      226.46      214.73     10.73 o 
   8  -5   5       31.32       25.82      5.07 o 
 -12  -4   5       17.65        9.05      3.22 o 
 -11  -4   5      310.97      292.68      9.61 o 
 -10  -4   5       65.58       49.23      4.25 o 
  -9  -4   5        2.02        1.69      1.62 o 
  -8  -4   5      700.13      706.16     12.20 o 
  -7  -4   5      105.13      100.05      3.38 o 
  -6  -4   5     1060.32     1092.27      9.86 o 
  -5  -4   5      728.53      734.99     12.62 o 
  -4  -4   5     1206.32     1188.87      9.16 o 
  -3  -4   5        1.50        1.50      1.09 o 
  -2  -4   5      441.76      478.53      4.30 o 
  -1  -4   5       38.86       27.46      6.50 o 
   0  -4   5       79.13      102.52      4.75 o 
   1  -4   5     1155.00     1160.41     15.37 o 
   2  -4   5      280.50      249.63      5.62 o 
   3  -4   5      326.34      305.68      5.30 o 
   4  -4   5      157.93      171.93      4.34 o 
   5  -4   5       67.77       59.99      2.92 o 
   6  -4   5        9.97        4.56      1.55 o 
   7  -4   5       21.43       21.93      3.25 o 
   8  -4   5        0.19       -1.12      2.30 o 
   9  -4   5       14.23        6.62      3.61 o 
 -12  -3   5        6.34        5.86      3.09 o 
 -11  -3   5       28.33       30.36      4.06 o 
 -10  -3   5       16.89       15.78      2.89 o 
  -9  -3   5      298.69      279.83      8.38 o 
  -8  -3   5      820.38      861.49     13.56 o 
  -7  -3   5       79.66       70.71      3.79 o 
  -6  -3   5      566.11      608.62     12.60 o 
  -5  -3   5       15.33        5.06      1.02 o 
  -4  -3   5      527.38      492.83     11.81 o 
  -3  -3   5     1013.29      935.28     17.24 o 
  -2  -3   5      940.63      993.96     14.58 o 
   0  -3   5     1438.93     1590.25     12.27 o 
   1  -3   5      585.92      558.45      7.77 o 
   2  -3   5      187.24      205.54      3.07 o 
   3  -3   5      974.04      996.95     19.26 o 
   4  -3   5        2.44        0.33      0.95 o 
   5  -3   5      131.03      105.40      3.51 o 
   6  -3   5      428.14      426.66     14.46 o 
   7  -3   5       77.89       66.60      4.25 o 
   8  -3   5      124.56      123.36      6.02 o 
   9  -3   5       28.18       22.10      3.57 o 
  10  -3   5       10.24        5.80      3.06 o 
 -12  -2   5        5.68        2.96      2.77 o 
 -11  -2   5        0.13       -0.74      2.40 o 
 -10  -2   5        2.84        0.47      2.04 o 
  -9  -2   5       61.60       56.06      4.14 o 
  -8  -2   5       66.45       54.19      3.76 o 
  -7  -2   5       90.77       75.85      4.00 o 
  -6  -2   5     3720.61     4028.71     82.23 o 
  -5  -2   5     2557.35     2790.93     47.94 o 
  -4  -2   5     2085.34     2153.70     33.03 o 
  -3  -2   5     2408.23     2531.38     21.04 o 
  -2  -2   5     5453.17     5677.59     41.28 o 
  -1  -2   5      685.79      718.31      6.43 o 
   0  -2   5     3903.17     4256.70     18.10 o 
   1  -2   5      326.30      287.76      3.24 o 
   2  -2   5       85.21       98.14      2.42 o 
   3  -2   5      656.42      587.44      6.48 o 
   4  -2   5      135.84      113.86      3.19 o 
   5  -2   5      840.78      880.49      9.66 o 
   6  -2   5      469.58      476.76      7.19 o 
   7  -2   5       47.55       50.84      3.75 o 
   8  -2   5        1.98        1.91      1.95 o 
   9  -2   5        0.71        0.13      1.93 o 
  10  -2   5        8.14        7.91      3.05 o 
 -11  -1   5      164.54      181.72      8.19 o 
 -10  -1   5       35.27       35.34      4.17 o 
  -9  -1   5       26.18       19.45      3.12 o 
  -8  -1   5      439.89      439.45     10.17 o 
  -7  -1   5       21.69       15.12      2.37 o 
  -6  -1   5      138.81      147.70      3.98 o 
  -5  -1   5        9.71       11.13      1.24 o 
  -4  -1   5      148.60      148.73      5.57 o 
  -2  -1   5      194.39      157.95      3.35 o 
  -1  -1   5      734.09      689.62      6.52 o 
   0  -1   5     8114.36     8080.95     47.64 o 
   1  -1   5     4715.46     4663.79     34.35 o 
   2  -1   5      757.47      769.73     12.25 o 
   3  -1   5       92.08      111.18      3.09 o 
   4  -1   5     1245.92     1368.96     20.45 o 
   5  -1   5      157.62      144.57      3.62 o 
   6  -1   5       14.15       13.41      1.67 o 
   7  -1   5     1276.30     1269.20     15.94 o 
   8  -1   5        6.38        4.53      1.95 o 
   9  -1   5        0.64        0.29      2.06 o 
  10  -1   5       85.52      108.69      6.14 o 
  11  -1   5        1.31        1.61      2.69 o 
 -11   0   5        2.83        1.80      2.69 o 
 -10   0   5       25.94       29.29      4.05 o 
  -9   0   5       35.09       41.96      5.79 o 
  -8   0   5      186.80      185.85      6.85 o 
  -7   0   5      156.45      148.75      5.80 o 
  -6   0   5       31.33       25.29      2.59 o 
  -5   0   5      881.72      902.67     15.35 o 
  -4   0   5        0.24        1.15      1.11 o 
  -3   0   5     1294.05     1363.00      8.49 o 
  -2   0   5     4730.61     5024.45     58.04 o 
  -1   0   5     6547.22     6340.69     53.86 o 
   0   0   5        8.11        7.41      1.72 o 
   1   0   5     3356.74     3383.05     18.24 o 
   2   0   5     1635.81     1691.00     20.70 o 
   3   0   5      623.28      637.37      8.54 o 
   4   0   5        7.15        8.58      1.14 o 
   5   0   5      350.19      319.52      5.51 o 
   6   0   5      390.94      409.26      6.03 o 
   7   0   5      109.68      115.47      3.72 o 
   8   0   5       87.22       86.86      4.74 o 
   9   0   5      384.59      403.53     10.34 o 
  10   0   5       57.95       53.17      4.38 o 
  11   0   5        0.50       -1.34      2.33 o 
 -11   1   5       61.07       64.87      9.63 o 
 -10   1   5       49.39       41.94      4.68 o 
  -9   1   5       79.23       79.12      5.22 o 
  -8   1   5      180.15      160.26      6.62 o 
  -7   1   5      547.46      493.56     10.32 o 
  -6   1   5      254.27      253.04      8.18 o 
  -5   1   5      123.88      127.92      3.17 o 
  -4   1   5       59.58       64.81      2.16 o 
  -3   1   5      147.42      183.69      3.88 o 
  -2   1   5     1258.69     1265.36     17.22 o 
  -1   1   5     1980.87     1876.37     18.75 o 
   0   1   5     8846.22     8720.84     29.74 o 
   1   1   5     1117.73     1104.48     12.81 o 
   2   1   5      988.98      881.28      5.73 o 
   3   1   5      491.64      562.59     12.80 o 
   4   1   5     2049.35     2184.66     16.93 o 
   5   1   5       16.96        9.07      1.13 o 
   6   1   5      596.51      677.79     15.27 o 
   7   1   5       33.72       26.23      1.85 o 
   8   1   5       20.88       19.98      2.74 o 
   9   1   5     1300.24     1371.18     34.04 o 
  10   1   5      184.45      184.38      7.41 o 
  11   1   5       48.24       41.69      4.51 o 
  12   1   5      159.70      194.53      8.75 o 
 -10   2   5        9.18        5.71      3.13 o 
  -9   2   5       66.27       64.21      5.10 o 
  -8   2   5       36.86       30.50      4.26 o 
  -7   2   5        0.94       -0.01      1.65 o 
  -6   2   5       45.64       40.18      3.26 o 
  -5   2   5      314.27      310.63      5.11 o 
  -4   2   5       70.46       41.96      1.91 o 
  -3   2   5      541.07      496.21      6.83 o 
  -2   2   5       29.33       39.48      1.84 o 
  -1   2   5      665.03      611.07      7.92 o 
   0   2   5     6090.06     6222.68     72.42 o 
   1   2   5      795.15      779.45     27.71 o 
   2   2   5     3403.77     3441.80     27.62 o 
   3   2   5     5169.79     5337.17     65.17 o 
   5   2   5     1304.86     1399.32     22.58 o 
   6   2   5      574.20      586.65      6.54 o 
   7   2   5      131.33      112.40      3.12 o 
   8   2   5      661.24      671.19     11.81 o 
   9   2   5        8.10        3.46      1.97 o 
  10   2   5        8.18        9.46      2.65 o 
  11   2   5       16.17       14.00      3.14 o 
  12   2   5       10.47       10.89      3.32 o 
  -9   3   5       11.90        9.83      3.11 o 
  -8   3   5       89.51       91.91      6.41 o 
  -7   3   5       11.62       10.54      2.48 o 
  -6   3   5      434.82      417.39     10.64 o 
  -5   3   5        4.80        7.56      1.40 o 
  -4   3   5        2.45        2.03      1.01 o 
  -3   3   5      612.83      603.83      7.19 o 
  -2   3   5      321.31      372.36      8.56 o 
  -1   3   5      648.62      578.95      7.57 o 
   0   3   5      676.62      767.78     13.16 o 
   1   3   5     5422.87     5508.44     21.11 o 
   2   3   5      782.13      844.61     12.11 o 
   3   3   5     2307.16     2364.18     28.07 o 
   4   3   5      392.94      356.80      4.40 o 
   5   3   5      727.22      763.96      6.99 o 
   6   3   5      700.70      758.58     17.13 o 
   7   3   5      434.40      453.01     14.56 o 
   8   3   5       33.42       31.25      3.19 o 
   9   3   5       87.58       73.50      4.33 o 
  10   3   5      343.76      345.62      9.56 o 
  11   3   5        2.36        1.82      2.14 o 
  12   3   5      162.35      187.45     11.15 o 
  13   3   5        0.56       -3.06      2.69 o 
  -9   4   5       63.65       66.88     11.36 o 
  -8   4   5        4.09        2.30      2.64 o 
  -7   4   5        5.59        2.56      2.06 o 
  -6   4   5       81.06       83.77      4.64 o 
  -5   4   5      141.60      117.66      6.02 o 
  -4   4   5        5.86        2.57      2.12 o 
  -3   4   5      386.03      373.73      5.70 o 
  -2   4   5       38.87       29.97      2.16 o 
  -1   4   5     1187.40     1162.33     14.01 o 
   0   4   5       92.48      103.05      2.12 o 
   1   4   5      537.18      476.72      6.49 o 
   2   4   5     2528.78     2766.44     36.71 o 
   3   4   5       34.58       32.88      1.26 o 
   4   4   5     1707.71     1831.72     32.52 o 
   5   4   5      562.68      607.82      7.93 o 
   6   4   5       13.23        4.95      0.96 o 
   7   4   5      856.57      898.26      8.56 o 
   8   4   5     2013.25     2052.91     26.12 o 
   9   4   5       15.79        8.15      2.11 o 
  10   4   5       12.15        6.12      2.44 o 
  11   4   5        3.97        5.96      2.38 o 
  12   4   5       47.80       50.02      5.07 o 
  13   4   5       47.03       47.41      5.35 o 
  -8   5   5      109.26      110.92      6.42 o 
  -7   5   5       10.89        8.97      4.26 o 
  -6   5   5       31.45       27.51      4.74 o 
  -5   5   5      465.90      495.25     18.04 o 
  -4   5   5       12.74       13.81      1.87 o 
  -3   5   5      598.18      608.53      7.71 o 
  -2   5   5     1040.43     1069.39     10.87 o 
  -1   5   5       82.14       77.97      2.43 o 
   0   5   5        4.38        0.57      0.55 o 
   1   5   5     2190.16     2336.43     22.96 o 
   2   5   5      466.47      476.44      4.29 o 
   3   5   5     1556.33     1672.98     16.25 o 
   4   5   5      404.52      334.34      7.99 o 
   5   5   5        3.73        5.41      0.95 o 
   6   5   5      132.27      143.04      4.25 o 
   7   5   5       63.84       71.90      2.65 o 
   8   5   5      158.68      158.23      3.93 o 
   9   5   5      103.45       74.35      4.26 o 
  10   5   5      307.49      303.48      8.72 o 
  11   5   5        8.27        5.51      2.35 o 
  12   5   5       33.42       26.55      4.51 o 
  13   5   5        0.01       -2.72      2.42 o 
  -7   6   5       14.12        5.03      4.73 o 
  -6   6   5       12.98        9.30      2.75 o 
  -5   6   5       16.91       15.92      2.82 o 
  -4   6   5      193.98      194.19      5.08 o 
  -3   6   5      437.55      433.98      7.00 o 
  -2   6   5        8.06        4.33      1.20 o 
  -1   6   5      423.99      433.16      5.44 o 
   0   6   5       23.91       29.46      1.65 o 
   1   6   5      271.55      264.82      3.53 o 
   2   6   5      525.86      500.14      7.29 o 
   3   6   5      198.18      202.19      5.60 o 
   4   6   5        3.69        2.02      0.71 o 
   5   6   5      677.20      686.35      8.61 o 
   6   6   5       41.38       35.00      1.89 o 
   7   6   5      659.67      657.71     11.20 o 
   8   6   5       62.24       63.56      2.70 o 
   9   6   5      518.04      509.48     10.29 o 
  10   6   5      321.94      331.96      9.01 o 
  11   6   5       63.29       52.38      4.38 o 
  12   6   5        7.31        8.67      2.79 o 
  13   6   5       21.42       18.87      3.78 o 
  -6   7   5       20.66       19.26      5.50 o 
  -5   7   5       65.96       64.30      7.02 o 
  -4   7   5        6.17        8.68      2.60 o 
  -3   7   5      817.87      886.76     13.91 o 
  -2   7   5       21.52       23.08      2.87 o 
  -1   7   5        2.27       12.07      1.43 o 
   0   7   5      291.61      262.86      4.26 o 
   1   7   5       11.28       10.17      1.14 o 
   2   7   5      692.62      665.02      9.71 o 
   3   7   5        1.60        1.06      0.75 o 
   4   7   5      561.92      503.56     10.99 o 
   5   7   5     1113.43     1145.52     10.74 o 
   6   7   5      394.98      362.72      8.49 o 
   7   7   5        3.35        4.11      1.20 o 
   8   7   5        1.90        2.16      1.16 o 
   9   7   5       72.01       80.27      3.46 o 
  10   7   5       15.28        8.15      2.30 o 
  11   7   5      197.56      184.93      7.19 o 
  12   7   5       32.88       33.26      3.99 o 
  13   7   5       32.84       39.69      4.65 o 
  -5   8   5       18.70       25.93      5.91 o 
  -4   8   5       77.16       68.98      7.27 o 
  -3   8   5      181.28      189.65      7.16 o 
  -2   8   5      454.22      483.37     18.46 o 
  -1   8   5      341.15      334.94      8.30 o 
   0   8   5        4.34        4.85      1.81 o 
   1   8   5      453.73      471.11      8.80 o 
   2   8   5      158.79      154.50      8.54 o 
   3   8   5       74.11       63.37      9.26 o 
   4   8   5      173.19      168.16      5.13 o 
   5   8   5      611.88      593.35      6.87 o 
   6   8   5      683.30      681.90      7.79 o 
   7   8   5      300.39      282.50     11.35 o 
   8   8   5       26.02       24.54      2.54 o 
   9   8   5      406.90      420.42      7.11 o 
  10   8   5       76.18       62.00      4.11 o 
  11   8   5      419.00      430.54     10.53 o 
  12   8   5       11.68       10.79      2.84 o 
  13   8   5        7.63        4.29      2.79 o 
  -4   9   5       11.99        6.91      4.66 o 
  -3   9   5        5.90        2.14      2.51 o 
  -2   9   5        9.63        8.45      2.69 o 
  -1   9   5        3.23        2.89      2.17 o 
   0   9   5       17.88       13.49      2.46 o 
   1   9   5       33.96       19.32      2.55 o 
   2   9   5      138.58      120.80      4.77 o 
   3   9   5      191.37      220.67      9.59 o 
   4   9   5     1737.06     1736.60     16.76 o 
   5   9   5      321.29      339.45     21.02 o 
   6   9   5     1049.16     1039.00     26.59 o 
   7   9   5      264.45      241.65      9.50 o 
   8   9   5        4.08        3.75      1.89 o 
   9   9   5        9.99        7.57      2.15 o 
  10   9   5       75.36       60.49      3.99 o 
  11   9   5        0.61        1.08      2.19 o 
  12   9   5       81.42       63.91      4.75 o 
  13   9   5       11.08       11.29      3.29 o 
  -3  10   5       12.93       10.94      3.42 o 
  -2  10   5        4.71        2.71      2.60 o 
  -1  10   5      191.84      227.21      8.05 o 
   0  10   5       90.92       88.66      4.94 o 
   1  10   5       26.14       25.79      3.17 o 
   2  10   5      119.29      105.47      4.79 o 
   3  10   5       78.14       78.97      4.62 o 
   4  10   5       32.83       24.67      2.79 o 
   5  10   5       43.50       41.80      6.26 o 
   6  10   5       57.80       48.50      3.36 o 
   7  10   5      166.12      151.72      5.86 o 
   8  10   5       33.09       27.42      3.06 o 
   9  10   5      233.21      251.79      9.98 o 
  10  10   5       26.61       30.80      5.21 o 
  11  10   5      168.73      215.81     11.08 o 
  12  10   5       67.63       64.54      7.11 o 
  -1  11   5       85.28       83.61      5.71 o 
   0  11   5      113.36      116.94      6.04 o 
   1  11   5      105.54       91.21      5.06 o 
   2  11   5        5.52        0.65      1.89 o 
   3  11   5      293.45      299.69      8.01 o 
   4  11   5        4.48        3.43      1.89 o 
   5  11   5      306.86      331.19     22.65 o 
   6  11   5      627.35      669.71     20.21 o 
   7  11   5       33.76       35.61      3.30 o 
   8  11   5       27.48       19.65      2.75 o 
   9  11   5        8.91        9.35      2.51 o 
  10  11   5       13.24        6.15      3.41 o 
  11  11   5       34.06       46.66      6.40 o 
  12  11   5      210.88      223.50     11.78 o 
   1  12   5      281.12      321.01     15.43 o 
   2  12   5       42.76       35.79      6.44 o 
   3  12   5       18.84       15.55      2.93 o 
   4  12   5       30.92       27.86      3.38 o 
   5  12   5       31.46       28.47      3.36 o 
   6  12   5       80.32       71.57      6.12 o 
   7  12   5      123.58      119.40     11.94 o 
   8  12   5      120.61      121.92      5.53 o 
   9  12   5        0.80       -1.98      1.96 o 
  10  12   5       28.66       31.99      3.71 o 
  11  12   5       63.21       69.04      6.61 o 
   3  13   5       29.14       31.50      6.17 o 
   4  13   5        1.84        1.80      3.76 o 
   5  13   5        2.72       -0.05      3.35 o 
   6  13   5      106.47      106.97      8.81 o 
   7  13   5        3.80        0.16      2.14 o 
   8  13   5       37.82       35.45      3.80 o 
   9  13   5        0.08       -1.44      2.09 o 
  -6 -13   6        4.04        4.56      2.64 o 
  -9 -12   6       65.32       75.78      5.36 o 
  -8 -12   6        2.10        2.94      2.58 o 
  -7 -12   6      111.85      114.74      9.11 o 
  -6 -12   6       42.26       41.61      4.28 o 
  -5 -12   6      337.41      347.83     13.83 o 
  -4 -12   6       21.47       21.91      3.41 o 
  -3 -12   6       48.98       47.49      4.20 o 
  -2 -12   6      147.84      164.57      6.86 o 
  -1 -12   6       34.41       42.81      4.44 o 
 -10 -11   6       76.93       84.81      7.71 o 
  -9 -11   6        6.57        4.64      3.54 o 
  -8 -11   6      177.35      188.95      7.42 o 
  -7 -11   6       51.79       50.92      4.33 o 
  -6 -11   6      236.32      258.12     12.79 o 
  -5 -11   6       63.68       64.15      4.45 o 
  -4 -11   6       21.33       19.00      3.01 o 
  -3 -11   6       15.55       14.40      4.39 o 
  -2 -11   6       89.98       93.95      5.05 o 
  -1 -11   6       14.80       14.59      2.82 o 
   0 -11   6      256.50      283.21     15.25 o 
   1 -11   6        0.17        1.70      2.43 o 
 -11 -10   6        1.52        1.76      3.31 o 
 -10 -10   6        0.00        0.87      2.87 o 
  -9 -10   6        4.81        5.35      3.12 o 
  -8 -10   6        0.42       -1.02      2.07 o 
  -7 -10   6       80.77       78.13      4.78 o 
  -6 -10   6        1.08        0.42      2.38 o 
  -5 -10   6        0.61       -0.27      1.62 o 
  -4 -10   6      151.59      136.64      5.74 o 
  -3 -10   6      152.59      157.95      6.07 o 
  -2 -10   6        6.57        3.08      1.83 o 
  -1 -10   6        0.08        1.84      2.22 o 
   0 -10   6       12.30       11.18      2.62 o 
   1 -10   6        5.99        4.64      2.21 o 
   2 -10   6       29.62       25.40      3.42 o 
   3 -10   6      137.24      163.44     13.04 o 
 -12  -9   6       31.84       35.21      6.32 o 
 -11  -9   6       69.63       77.55      7.45 o 
 -10  -9   6      198.64      189.35     10.33 o 
  -9  -9   6        1.71        2.31      2.81 o 
  -8  -9   6      186.61      184.96     11.07 o 
  -7  -9   6        8.70        7.07      2.13 o 
  -6  -9   6      294.58      310.64      8.40 o 
  -5  -9   6      415.32      457.25      9.92 o 
  -4  -9   6      916.07      936.79     13.84 o 
  -3  -9   6       19.52       12.86      2.68 o 
  -2  -9   6       98.02       85.02      4.40 o 
  -1  -9   6      112.49      109.93      4.95 o 
   0  -9   6       51.43       42.36      3.40 o 
   1  -9   6       44.01       36.73      3.31 o 
   2  -9   6      693.74      792.98     19.77 o 
   3  -9   6        0.03        0.65      1.93 o 
   4  -9   6       30.30       23.41      3.33 o 
 -12  -8   6       17.90       12.92      3.24 o 
 -11  -8   6      285.62      298.03      9.46 o 
 -10  -8   6       49.49       35.38      3.86 o 
  -9  -8   6       27.72       15.36      2.59 o 
  -8  -8   6        2.01        1.72      1.43 o 
  -7  -8   6       92.99       81.84      3.86 o 
  -6  -8   6       31.29       23.83      3.47 o 
  -5  -8   6       92.36       85.61      6.27 o 
  -4  -8   6       72.06       76.10      3.97 o 
  -3  -8   6      404.42      410.02      8.65 o 
  -2  -8   6      457.76      427.99      8.84 o 
  -1  -8   6      194.34      200.88      6.15 o 
   0  -8   6      161.56      142.62      5.23 o 
   1  -8   6       45.28       36.42      3.20 o 
   2  -8   6        0.53       -0.57      1.63 o 
   3  -8   6      126.33      116.02      8.53 o 
   4  -8   6       13.52       10.97      2.59 o 
   5  -8   6       50.10       44.43      4.87 o 
 -12  -7   6       65.69       66.37      5.17 o 
 -11  -7   6       76.07       77.88      5.37 o 
 -10  -7   6        7.09        1.55      2.18 o 
  -9  -7   6        4.69        6.73      2.17 o 
  -8  -7   6      457.06      485.17      8.89 o 
  -7  -7   6      862.75      809.28     12.33 o 
  -6  -7   6      145.83      128.71      5.63 o 
  -5  -7   6       21.08       11.64      1.42 o 
  -4  -7   6        3.26        3.37      1.09 o 
  -3  -7   6      501.97      466.07      8.69 o 
  -2  -7   6      117.27       97.29      5.78 o 
  -1  -7   6      280.59      281.28      6.80 o 
   0  -7   6       23.89       25.84      4.27 o 
   1  -7   6       55.87       55.02      3.29 o 
   2  -7   6      497.26      500.03      9.55 o 
   3  -7   6       63.20       57.35      3.83 o 
   4  -7   6      409.38      447.53     23.04 o 
   5  -7   6        0.59       -2.30      1.70 o 
   6  -7   6        2.81        3.09      2.88 o 
 -12  -6   6        6.22        5.01      2.74 o 
 -11  -6   6      235.49      244.18      8.70 o 
 -10  -6   6        3.59        1.17      1.94 o 
  -9  -6   6      244.14      219.21      7.25 o 
  -8  -6   6       47.76       25.65      4.26 o 
  -7  -6   6      712.36      715.32      9.02 o 
  -6  -6   6      522.88      472.13      7.03 o 
  -5  -6   6       14.44        7.35      1.33 o 
  -4  -6   6      645.41      589.25     13.85 o 
  -3  -6   6     1007.53      981.92      6.90 o 
  -2  -6   6     1372.09     1572.03     15.01 o 
  -1  -6   6       18.17       19.79      3.57 o 
   0  -6   6      113.98      123.57      7.21 o 
   1  -6   6     2393.90     2529.04     24.76 o 
   2  -6   6      446.29      439.65     13.08 o 
   3  -6   6        0.27        0.05      1.41 o 
   4  -6   6      527.51      590.34     17.96 o 
   5  -6   6      161.30      160.52      8.82 o 
   6  -6   6      116.51      125.16      5.41 o 
   7  -6   6       74.42       66.36      6.45 o 
 -12  -5   6       18.54       17.03      3.55 o 
 -11  -5   6      133.87      125.39      6.52 o 
 -10  -5   6       13.70        8.70      2.51 o 
  -9  -5   6       22.60       14.47      2.53 o 
  -8  -5   6      215.34      203.52      6.53 o 
  -7  -5   6       38.62       35.11      2.24 o 
  -6  -5   6      567.48      571.42      7.55 o 
  -5  -5   6      271.92      244.95      4.69 o 
  -4  -5   6      675.90      679.98      7.13 o 
  -3  -5   6       50.02       39.73      2.75 o 
  -2  -5   6      264.14      241.58      5.51 o 
  -1  -5   6      226.10      226.56      5.33 o 
   0  -5   6      320.11      291.07      6.10 o 
   1  -5   6      605.17      634.70      9.18 o 
   2  -5   6      162.37      157.01      4.69 o 
   3  -5   6      574.68      593.49      7.47 o 
   4  -5   6      695.78      680.34     12.98 o 
   5  -5   6       83.00       72.81      4.26 o 
   6  -5   6      217.50      240.42     10.93 o 
   7  -5   6       41.23       36.58      5.38 o 
   8  -5   6       24.35       21.29      4.79 o 
 -12  -4   6       11.70        9.54      3.19 o 
 -11  -4   6        5.73        5.63      2.50 o 
 -10  -4   6      120.70      118.75      6.05 o 
  -9  -4   6       31.59       28.44      3.38 o 
  -8  -4   6        8.90        7.48      2.06 o 
  -7  -4   6      303.80      311.08      5.65 o 
  -6  -4   6       58.41       51.32      2.45 o 
  -5  -4   6      133.76      107.72      3.15 o 
  -4  -4   6       73.01       68.49      2.40 o 
  -3  -4   6     2655.30     2769.50     21.61 o 
  -2  -4   6      266.04      315.50      3.58 o 
  -1  -4   6      605.93      533.71      7.57 o 
   0  -4   6     2518.70     2747.00     27.32 o 
   1  -4   6      415.99      391.36      4.38 o 
   2  -4   6      231.14      219.43      3.90 o 
   3  -4   6      927.02      937.67     18.71 o 
   4  -4   6     1325.22     1395.89     25.16 o 
   5  -4   6      253.16      246.83      6.70 o 
   6  -4   6       19.72       17.60      2.18 o 
   7  -4   6        0.90        1.67      1.97 o 
   8  -4   6      143.87      154.99      9.60 o 
   9  -4   6       43.96       36.39      6.07 o 
 -12  -3   6       53.93       49.17      5.24 o 
 -11  -3   6       42.25       36.72      4.49 o 
 -10  -3   6       82.17       67.34      4.74 o 
  -9  -3   6      133.56      125.04      5.73 o 
  -8  -3   6     1381.95     1375.00     17.07 o 
  -7  -3   6       12.44        4.20      1.63 o 
  -6  -3   6      373.72      334.07      5.53 o 
  -5  -3   6        0.40        0.78      0.84 o 
  -4  -3   6     1182.93     1123.42     24.49 o 
  -3  -3   6      684.38      711.54      6.58 o 
  -2  -3   6      620.22      645.03      7.91 o 
  -1  -3   6      504.85      495.20      6.69 o 
   0  -3   6      337.53      327.80     32.24 o 
   1  -3   6     1099.19     1186.87     11.17 o 
   2  -3   6       65.11       35.63      1.59 o 
   3  -3   6     1260.70     1411.58     10.76 o 
   4  -3   6      750.28      800.82     21.34 o 
   5  -3   6       17.40       15.68      1.79 o 
   6  -3   6      297.65      274.91      5.94 o 
   7  -3   6        9.94        8.06      2.13 o 
   8  -3   6        8.55        6.77      2.45 o 
   9  -3   6       19.50       14.04      3.10 o 
  10  -3   6       12.91       14.79      3.57 o 
 -12  -2   6       18.68       12.40      3.52 o 
 -11  -2   6      131.57      169.55      7.86 o 
 -10  -2   6       13.79        5.39      2.58 o 
  -9  -2   6      584.89      602.31     17.26 o 
  -8  -2   6      158.64      141.13      5.84 o 
  -7  -2   6        6.00        4.81      1.83 o 
  -6  -2   6     1296.50     1368.42     38.61 o 
  -5  -2   6      831.37      883.93     19.13 o 
  -4  -2   6       38.37       36.28      1.80 o 
  -3  -2   6      462.62      560.73      7.63 o 
  -2  -2   6       76.69       79.55      6.48 o 
  -1  -2   6     3179.49     3293.33     49.43 o 
   0  -2   6      998.94     1054.63      6.89 o 
   1  -2   6     1036.09      975.92      8.00 o 
   2  -2   6      255.14      211.43      5.47 o 
   3  -2   6      534.07      703.32      7.61 o 
   4  -2   6       16.20       17.77      1.60 o 
   5  -2   6      160.15      141.03      3.90 o 
   6  -2   6        1.93        2.91      1.30 o 
   7  -2   6      806.22      810.88     13.17 o 
   8  -2   6      232.23      238.09      7.89 o 
   9  -2   6        1.58        2.96      2.22 o 
  10  -2   6       37.44       35.80      4.34 o 
 -11  -1   6        0.15        2.01      2.82 o 
 -10  -1   6      254.67      249.10      8.94 o 
  -9  -1   6        2.47        3.11      2.13 o 
  -8  -1   6      236.79      229.59      7.44 o 
  -7  -1   6       14.87        8.98      2.11 o 
  -6  -1   6     1021.75     1077.26     27.55 o 
  -5  -1   6      743.95      819.25     31.06 o 
  -4  -1   6     1661.76     1731.24     10.81 o 
  -3  -1   6      491.10      485.26      5.38 o 
  -2  -1   6      197.21      163.26      4.19 o 
  -1  -1   6      324.72      321.39      5.81 o 
   0  -1   6      199.11      219.20     12.08 o 
   1  -1   6     1773.16     1867.05     33.46 o 
   2  -1   6      284.49      233.95      3.48 o 
   3  -1   6     1730.29     1765.16     32.40 o 
   4  -1   6       83.67       52.93      2.17 o 
   5  -1   6     1068.03     1190.36     19.81 o 
   6  -1   6       12.98        3.82      1.26 o 
   7  -1   6      108.21      103.84      4.81 o 
   8  -1   6      978.81     1058.21     15.79 o 
   9  -1   6       89.67       74.47      4.86 o 
  10  -1   6        0.18        1.40      2.38 o 
  11  -1   6        0.05       -1.24      2.43 o 
 -11   0   6       10.30        7.14      3.15 o 
 -10   0   6        0.84       -2.07      2.31 o 
  -9   0   6      270.72      302.34     11.27 o 
  -8   0   6        1.38       -0.61      1.66 o 
  -7   0   6      318.68      287.07      8.49 o 
  -6   0   6       25.40       18.27      2.36 o 
  -5   0   6       67.20       70.57      2.46 o 
  -4   0   6      445.25      503.47      6.14 o 
  -3   0   6      439.60      474.90      5.28 o 
  -2   0   6     1886.26     1943.21     21.84 o 
  -1   0   6     1999.04     2076.20      9.04 o 
   0   0   6     3631.41     3911.48     51.52 o 
   1   0   6      798.69      846.09     18.99 o 
   2   0   6     2493.05     2483.84     10.93 o 
   3   0   6      532.51      536.18      5.54 o 
   4   0   6     4391.21     4906.80     56.89 o 
   5   0   6        4.20        2.27      0.93 o 
   6   0   6      608.02      631.21      8.38 o 
   7   0   6     2057.42     2166.99     15.39 o 
   8   0   6       88.29       87.22      4.73 o 
   9   0   6      700.21      732.10     14.78 o 
  10   0   6        6.61        8.29      2.77 o 
  11   0   6      107.28      117.45      6.63 o 
 -10   1   6       78.13       84.42      5.81 o 
  -9   1   6       56.06       54.55      4.68 o 
  -8   1   6      311.44      313.97      9.77 o 
  -7   1   6      108.59      124.32      5.44 o 
  -6   1   6      232.65      214.88      6.40 o 
  -5   1   6       91.29       88.19      2.76 o 
  -4   1   6      111.88       75.08      3.60 o 
  -3   1   6     3564.84     3744.26     23.72 o 
  -2   1   6      186.13      149.86      2.79 o 
  -1   1   6      370.91      406.62      4.42 o 
   0   1   6      624.19      621.02      4.84 o 
   1   1   6      356.82      365.62     13.80 o 
   2   1   6      601.54      611.00     13.74 o 
   3   1   6     2326.74     2379.67     25.56 o 
   4   1   6      341.24      324.84      5.03 o 
   5   1   6        9.47        8.11      1.12 o 
   6   1   6      710.99      674.61      7.59 o 
   7   1   6     1569.10     1721.85     12.73 o 
   8   1   6      305.82      282.93     12.03 o 
   9   1   6        1.13       15.78      2.90 o 
  10   1   6       27.93       24.17      3.52 o 
  11   1   6       16.96       18.49      3.53 o 
  12   1   6       13.43        9.22      3.42 o 
 -10   2   6       74.64       72.63      9.06 o 
  -9   2   6       90.73       91.58      8.12 o 
  -8   2   6       44.26       45.78      6.20 o 
  -7   2   6      239.54      237.13      7.61 o 
  -6   2   6      205.17      208.72      6.55 o 
  -5   2   6      215.63      202.77      4.33 o 
  -4   2   6      284.91      281.04      4.77 o 
  -3   2   6        0.44        2.09      0.79 o 
  -2   2   6      240.05      285.20      4.70 o 
  -1   2   6       84.23       62.01      1.68 o 
   0   2   6     3263.23     3339.39     32.99 o 
   1   2   6     1747.95     1712.72      9.48 o 
   2   2   6      421.57      424.85     13.57 o 
   3   2   6      110.66      159.66      2.77 o 
   4   2   6       57.68       57.79      1.91 o 
   5   2   6       41.80       36.50      2.27 o 
   6   2   6      201.76      227.94      4.28 o 
   7   2   6        4.24        2.74      1.07 o 
   8   2   6       37.48       39.01      3.32 o 
   9   2   6       55.62       48.20      3.77 o 
  10   2   6      289.04      292.70      9.05 o 
  11   2   6       12.06        7.15      2.78 o 
  12   2   6       92.17      113.59      6.64 o 
  -9   3   6       40.07       38.29      9.32 o 
  -8   3   6       28.52       26.79      3.68 o 
  -7   3   6       15.08       10.03      2.44 o 
  -6   3   6      310.72      286.81     18.54 o 
  -5   3   6       88.52       96.52      3.29 o 
  -4   3   6      644.19      661.25      8.76 o 
  -3   3   6      514.60      511.41      6.24 o 
  -2   3   6      334.78      302.41      4.39 o 
  -1   3   6      515.94      508.34      8.14 o 
   0   3   6     2152.45     2172.86     11.02 o 
   1   3   6      138.46      129.17      4.14 o 
   2   3   6       22.62       17.35      2.12 o 
   3   3   6      613.16      641.27      5.31 o 
   4   3   6       38.96       32.53      1.97 o 
   5   3   6     2361.63     2646.00     13.51 o 
   6   3   6      278.07      257.52      4.47 o 
   7   3   6        3.87        4.70      1.14 o 
   8   3   6     1288.22     1336.59     16.12 o 
   9   3   6       61.38       61.25      4.78 o 
  10   3   6      115.96       98.84      5.42 o 
  11   3   6        4.20        3.16      2.21 o 
  12   3   6        0.74       -0.59      2.55 o 
  -9   4   6       25.93       39.04      4.79 o 
  -8   4   6       16.49        7.69      3.67 o 
  -7   4   6       93.38       87.24      5.14 o 
  -6   4   6        5.63        2.26      2.07 o 
  -5   4   6        0.80        0.51      1.25 o 
  -4   4   6      313.00      298.84      5.56 o 
  -3   4   6      613.03      630.55      7.37 o 
  -2   4   6      410.05      359.98      6.93 o 
  -1   4   6      960.42      946.15     21.72 o 
   1   4   6     2800.95     2931.17     39.11 o 
   2   4   6       28.06       37.18      4.18 o 
   3   4   6     3828.45     4040.46     42.62 o 
   4   4   6        2.85        6.37      0.89 o 
   5   4   6      399.25      402.30      6.05 o 
   6   4   6      377.78      372.24      5.38 o 
   7   4   6      924.76      917.14     14.04 o 
   8   4   6      656.36      720.17     10.11 o 
   9   4   6      157.48      152.18      6.06 o 
  10   4   6      151.43      147.32      6.27 o 
  11   4   6        1.12        1.88      2.40 o 
  12   4   6      518.85      643.92     14.47 o 
  13   4   6      115.59      113.03      6.77 o 
  -8   5   6        1.10        1.27      2.86 o 
  -7   5   6        0.08       -0.89      2.14 o 
  -6   5   6        2.72        2.31      2.06 o 
  -5   5   6      106.63       98.39      4.81 o 
  -4   5   6     1286.25     1347.02     22.43 o 
  -3   5   6      988.50      994.17      9.90 o 
  -2   5   6      204.89      178.15      9.40 o 
  -1   5   6      534.78      592.24      7.20 o 
   0   5   6        4.81        2.61      1.70 o 
   1   5   6      536.53      456.34      7.12 o 
   2   5   6      415.70      411.11     13.12 o 
   3   5   6        9.03        5.26      1.68 o 
   4   5   6       24.41       10.16      1.00 o 
   5   5   6        9.76        4.18      0.87 o 
   6   5   6       12.57        7.62      1.14 o 
   7   5   6      235.11      207.53      4.38 o 
   8   5   6      519.73      521.41      7.22 o 
   9   5   6      309.55      292.82     10.73 o 
  10   5   6      571.25      545.30     11.59 o 
  11   5   6      111.99       99.65      5.52 o 
  12   5   6        0.00        2.28      2.46 o 
  13   5   6        3.20        3.95      2.77 o 
  -7   6   6        4.91        4.79      4.57 o 
  -6   6   6       22.30       23.02      5.47 o 
  -5   6   6      117.23      106.70      5.16 o 
  -4   6   6       29.90       28.94      2.41 o 
  -3   6   6       65.96       52.23      2.71 o 
  -2   6   6      830.81      901.35     13.79 o 
  -1   6   6     1074.79     1168.31     17.35 o 
   0   6   6      119.09      127.30      3.27 o 
   1   6   6       21.99       14.38      1.90 o 
   2   6   6      213.10      231.49      5.40 o 
   3   6   6     1057.75     1110.13     11.71 o 
   4   6   6      640.84      653.77      9.49 o 
   5   6   6        4.82        3.88      1.44 o 
   6   6   6     1361.91     1313.11     10.31 o 
   7   6   6      398.86      402.74      6.14 o 
   8   6   6      390.53      391.08      6.48 o 
   9   6   6       16.04       17.27      2.68 o 
  10   6   6       83.76       68.19      4.36 o 
  11   6   6       68.83       58.90      4.41 o 
  12   6   6       46.43       37.72      4.38 o 
  13   6   6        1.09        2.21      2.86 o 
  -6   7   6        3.05        1.18      4.16 o 
  -5   7   6       41.38       40.24      6.84 o 
  -4   7   6       23.43       20.72      4.08 o 
  -3   7   6       55.30       46.03      3.77 o 
  -2   7   6      225.71      240.03      7.14 o 
  -1   7   6      675.21      655.51     10.84 o 
   0   7   6        0.06        0.77      1.32 o 
   1   7   6      126.15      125.51      4.51 o 
   2   7   6       30.27       45.22      4.63 o 
   3   7   6      218.69      195.19      5.27 o 
   4   7   6      233.27      213.39      3.66 o 
   5   7   6       23.57       21.01      1.65 o 
   6   7   6      264.38      257.29      4.70 o 
   7   7   6      475.71      457.51      7.50 o 
   8   7   6      154.72      131.50      3.88 o 
   9   7   6      965.48      958.86     14.23 o 
  10   7   6      435.04      457.53     10.24 o 
  11   7   6       75.26       74.54      4.75 o 
  12   7   6        0.23       -0.32      2.17 o 
  13   7   6       10.51        7.89      3.06 o 
  -5   8   6       17.25        8.92      4.55 o 
  -4   8   6        9.01       10.15      4.83 o 
  -3   8   6      361.82      401.23     10.26 o 
  -2   8   6       30.77       25.33      3.29 o 
  -1   8   6       27.82       20.84      2.81 o 
   0   8   6       46.45       32.21      2.94 o 
   1   8   6       10.09        6.91      1.89 o 
   2   8   6     1195.64     1173.31     13.71 o 
   3   8   6      189.79      163.27      5.66 o 
   4   8   6      703.39      686.50     22.18 o 
   5   8   6      415.49      415.36     23.25 o 
   6   8   6       18.56        9.39      1.92 o 
   7   8   6      615.20      586.57     11.34 o 
   8   8   6      381.83      374.53      6.44 o 
   9   8   6      380.92      373.54      6.78 o 
  10   8   6       20.58       16.64      2.83 o 
  11   8   6        6.97        6.50      2.43 o 
  12   8   6       93.43       86.27      5.40 o 
  13   8   6       23.35       15.13      3.54 o 
  -4   9   6       20.94       20.15      5.71 o 
  -3   9   6        3.73        3.48      3.05 o 
  -2   9   6      316.99      352.72     11.57 o 
  -1   9   6      246.87      258.61      7.99 o 
   0   9   6        0.87       -1.42      1.53 o 
   1   9   6      171.11      163.78      5.77 o 
   2   9   6       34.17       28.94      2.90 o 
   3   9   6       30.19       37.65      3.00 o 
   4   9   6       43.93       29.81      2.85 o 
   5   9   6     1194.73     1260.54     24.61 o 
   6   9   6       90.43       93.63      6.85 o 
   7   9   6       46.13       40.42      4.05 o 
   8   9   6       80.11       65.03      3.84 o 
   9   9   6       59.81       51.94      3.63 o 
  10   9   6      110.70      112.25      7.84 o 
  11   9   6      339.78      371.30     14.67 o 
  12   9   6       34.20       45.19      6.73 o 
  13   9   6       31.91       31.55      6.42 o 
  -2  10   6       65.08       64.21      5.00 o 
  -1  10   6        0.01       -2.02      2.04 o 
   0  10   6      127.01      126.85      5.84 o 
   1  10   6        0.01        0.21      1.79 o 
   2  10   6       34.18       27.05      3.01 o 
   3  10   6       10.83       10.07      2.08 o 
   4  10   6       38.71       35.35      3.04 o 
   5  10   6      429.14      451.21      9.28 o 
   6  10   6      371.02      363.03     11.09 o 
   7  10   6       17.49       14.60      2.49 o 
   8  10   6      136.02      131.85     10.76 o 
   9  10   6        0.54        0.84      1.90 o 
  10  10   6       33.86       30.07      4.96 o 
  11  10   6       93.51       99.59      7.93 o 
  12  10   6       84.52       79.43      7.69 o 
  -1  11   6      100.53      100.04      6.03 o 
   0  11   6      161.52      170.87     11.15 o 
   1  11   6       98.59      102.22      5.47 o 
   2  11   6        2.28        0.96      2.05 o 
   3  11   6       83.80       84.35      4.59 o 
   4  11   6       11.58        7.33      2.06 o 
   5  11   6        3.03        1.37      1.74 o 
   6  11   6      105.55       98.45      4.85 o 
   7  11   6        0.86        2.93      1.80 o 
   8  11   6        3.62        1.74      1.94 o 
   9  11   6      109.38      104.54      5.19 o 
  10  11   6       92.38      104.59      7.54 o 
  11  11   6       79.49       92.34      7.53 o 
   1  12   6      111.40      122.69      6.32 o 
   2  12   6      168.64      182.22      7.27 o 
   3  12   6       57.50       54.75      4.25 o 
   4  12   6       25.11       15.89      2.75 o 
   5  12   6       61.02       57.82      4.02 o 
   6  12   6       51.35       48.54      3.85 o 
   7  12   6      135.55      119.98      5.52 o 
   8  12   6      106.65      115.59      5.66 o 
   9  12   6        5.19        3.52      2.26 o 
  10  12   6        0.71        1.35      2.28 o 
   4  13   6       10.85       10.81      4.22 o 
   5  13   6       49.09       44.22      4.02 o 
   6  13   6       48.69       41.67      3.79 o 
   7  13   6        0.02       -2.35      1.96 o 
   8  13   6      103.83       89.43      5.13 o 
   9  13   6       36.25       25.90      3.55 o 
  -9 -12   7       10.92       12.58      4.52 o 
  -8 -12   7      349.43      442.94     11.81 o 
  -7 -12   7        1.82       11.42      3.13 o 
  -6 -12   7       29.91       39.58      4.41 o 
  -5 -12   7        0.67        1.69      2.15 o 
  -4 -12   7        8.68        9.93      5.67 o 
  -3 -12   7        0.41        0.98      2.25 o 
  -2 -12   7        2.54        2.63      2.42 o 
 -10 -11   7       10.32        9.53      4.29 o 
  -9 -11   7       52.95       62.49      6.70 o 
  -8 -11   7       12.24       13.79      3.72 o 
  -7 -11   7      325.43      354.30     10.09 o 
  -6 -11   7      104.50      105.83      5.77 o 
  -5 -11   7      112.07      120.02      5.91 o 
  -4 -11   7        5.62        4.65      2.15 o 
  -3 -11   7      158.63      169.62      6.72 o 
  -2 -11   7        8.18        4.38      2.24 o 
  -1 -11   7       43.28       38.05      3.95 o 
   0 -11   7      128.96      143.12      6.41 o 
   1 -11   7       10.34        8.76      2.70 o 
 -11 -10   7       43.92       48.38      6.91 o 
 -10 -10   7       74.55       77.15      7.27 o 
  -9 -10   7       14.53       12.35      4.00 o 
  -8 -10   7      140.59      139.66      6.33 o 
  -7 -10   7       16.22       14.33      2.79 o 
  -6 -10   7      400.18      435.89     10.57 o 
  -5 -10   7        0.16       -0.82      1.70 o 
  -4 -10   7        2.48       -0.33      1.68 o 
  -3 -10   7        0.79        2.02      1.80 o 
  -2 -10   7       25.18       29.84      3.25 o 
  -1 -10   7       47.25       40.02      3.69 o 
   0 -10   7      374.53      426.24     10.15 o 
   1 -10   7       18.16       12.62      2.67 o 
   2 -10   7       20.75       23.57      3.37 o 
 -11  -9   7      139.18      146.54      9.98 o 
 -10  -9   7       36.62       29.24      4.95 o 
  -9  -9   7        2.30        3.42      3.02 o 
  -8  -9   7       26.32       23.08      3.19 o 
  -7  -9   7       74.74       71.00      4.45 o 
  -6  -9   7       28.48       24.95      3.70 o 
  -5  -9   7      119.89      124.25      5.51 o 
  -4  -9   7      158.03      125.13      5.37 o 
  -3  -9   7       43.08       35.00      3.20 o 
  -2  -9   7       51.74       39.33      3.34 o 
  -1  -9   7        2.99        0.65      1.50 o 
   0  -9   7       28.00       27.08      3.12 o 
   1  -9   7       41.51       36.69      3.41 o 
   2  -9   7      144.82      140.63     11.79 o 
   3  -9   7        0.17        0.43      2.01 o 
   4  -9   7        4.32        4.67      2.34 o 
 -12  -8   7       23.50       18.22      3.71 o 
 -11  -8   7       13.17        8.83      2.98 o 
 -10  -8   7        0.39       -0.10      2.08 o 
  -9  -8   7        4.60        1.20      1.84 o 
  -8  -8   7      263.71      270.21      7.93 o 
  -7  -8   7        3.65        5.10      2.24 o 
  -6  -8   7      536.84      570.61     11.00 o 
  -5  -8   7      229.56      230.40      8.76 o 
  -4  -8   7      104.74      106.78      4.82 o 
  -3  -8   7      234.24      220.94      6.64 o 
  -2  -8   7      153.77      169.56      5.86 o 
  -1  -8   7       57.41       49.10      3.51 o 
   0  -8   7      248.71      252.45      7.07 o 
   1  -8   7      272.70      266.99     10.24 o 
   2  -8   7      141.53      145.21      5.67 o 
   3  -8   7        9.42       10.78      2.80 o 
   4  -8   7      312.53      350.86      9.86 o 
   5  -8   7       48.35       55.05      5.44 o 
 -12  -7   7        0.35        1.48      2.61 o 
 -11  -7   7       76.06       84.83      5.46 o 
 -10  -7   7      102.85       91.55      5.26 o 
  -9  -7   7       31.63       31.43      3.68 o 
  -8  -7   7       78.21       71.37      4.13 o 
  -7  -7   7       49.73       48.52      5.31 o 
  -6  -7   7       28.59       19.52      1.94 o 
  -5  -7   7      847.02      861.60     22.80 o 
  -4  -7   7      541.01      570.26     10.10 o 
  -3  -7   7       26.90       24.44      2.57 o 
  -2  -7   7      342.04      404.24      9.65 o 
  -1  -7   7      922.71      970.15     12.91 o 
   0  -7   7     1361.26     1315.26     14.89 o 
   1  -7   7       39.10       40.60      3.10 o 
   2  -7   7        4.47        1.78      1.67 o 
   3  -7   7       17.02       12.00      3.22 o 
   4  -7   7        1.04        0.84      1.70 o 
   5  -7   7      168.24      180.99      6.74 o 
   6  -7   7        0.34        1.47      2.75 o 
 -12  -6   7       48.35       30.75      4.34 o 
 -11  -6   7       33.80       30.28      4.01 o 
 -10  -6   7        0.04       -0.68      1.87 o 
  -9  -6   7        4.13        1.86      1.86 o 
  -8  -6   7        3.96        2.22      1.74 o 
  -7  -6   7        2.10        2.15      1.26 o 
  -6  -6   7     1182.53     1235.07     17.81 o 
  -5  -6   7       32.24       25.59      1.89 o 
  -4  -6   7      314.73      320.51      5.32 o 
  -3  -6   7      102.81      121.41      4.64 o 
  -2  -6   7      275.57      278.29      6.59 o 
  -1  -6   7        0.20       -0.40      1.17 o 
   0  -6   7      892.36      903.47     15.17 o 
   1  -6   7      100.33      103.10      4.31 o 
   2  -6   7      844.33      845.98     16.33 o 
   3  -6   7       36.99       32.04      2.96 o 
   4  -6   7      304.42      313.18      7.98 o 
   5  -6   7        1.43        1.94      1.79 o 
   6  -6   7       32.12       37.81      4.90 o 
   7  -6   7        1.30       -0.19      2.54 o 
 -12  -5   7       46.87       58.75      5.26 o 
 -11  -5   7      132.68      145.33      7.00 o 
 -10  -5   7        0.03        0.66      1.97 o 
  -9  -5   7      138.56      111.37      5.36 o 
  -8  -5   7       33.69       30.35      4.19 o 
  -7  -5   7      295.10      261.13      5.53 o 
  -6  -5   7      200.28      196.35      4.60 o 
  -5  -5   7      234.82      230.20      4.66 o 
  -4  -5   7       28.99       35.59      2.63 o 
  -3  -5   7      671.60      635.89     11.86 o 
  -2  -5   7      236.44      263.45      5.95 o 
  -1  -5   7      115.35      101.21     11.49 o 
   0  -5   7     1074.34     1089.81     30.39 o 
   1  -5   7      122.99      131.16      4.41 o 
   2  -5   7      535.73      537.75     18.88 o 
   3  -5   7      547.02      542.95     40.12 o 
   4  -5   7      309.52      318.87      7.63 o 
   5  -5   7        4.09        3.99      1.46 o 
   6  -5   7        0.42        1.57      2.37 o 
   7  -5   7       48.68       45.10      5.52 o 
   8  -5   7       91.35       85.48      7.95 o 
 -12  -4   7       29.36       20.61      3.88 o 
 -11  -4   7       22.32       15.83      3.30 o 
 -10  -4   7      287.48      301.62      9.43 o 
  -9  -4   7       37.91       39.34      3.78 o 
  -8  -4   7      131.28      124.99      5.34 o 
  -7  -4   7      165.82      157.56      4.29 o 
  -6  -4   7      796.89      838.33     20.75 o 
  -5  -4   7      407.46      422.92      6.20 o 
  -4  -4   7     1440.26     1502.72     30.17 o 
  -3  -4   7     1324.53     1419.02      9.61 o 
  -2  -4   7     2652.83     2939.74     30.48 o 
  -1  -4   7      809.43      818.31      9.77 o 
   0  -4   7      954.68      974.33     10.65 o 
   1  -4   7      450.89      421.25      7.27 o 
   2  -4   7      406.54      395.34      9.83 o 
   3  -4   7      325.24      280.68      4.90 o 
   4  -4   7      793.31      798.51      9.28 o 
   5  -4   7        4.61        3.36      1.43 o 
   6  -4   7      454.83      473.65     14.35 o 
   7  -4   7        3.95        3.20      2.58 o 
   8  -4   7        0.63        2.67      2.71 o 
   9  -4   7       11.22        7.08      3.86 o 
 -12  -3   7        2.64        3.27      2.96 o 
 -11  -3   7      283.42      311.94     10.33 o 
 -10  -3   7        1.70        2.73      2.42 o 
  -9  -3   7       33.15       22.54      3.21 o 
  -8  -3   7      282.99      300.66      8.24 o 
  -7  -3   7       22.07       15.46      2.44 o 
  -6  -3   7      228.21      230.03      4.77 o 
  -5  -3   7      972.27      974.76      9.23 o 
  -4  -3   7      454.05      477.42      6.10 o 
  -3  -3   7      318.12      286.33      4.34 o 
  -2  -3   7      162.74      151.34      7.95 o 
  -1  -3   7     3777.33     3813.50     62.53 o 
   0  -3   7     2277.11     2495.71     30.31 o 
   1  -3   7      272.53      358.66      9.33 o 
   2  -3   7       53.84       47.78      1.80 o 
   3  -3   7      185.52      186.61      6.51 o 
   4  -3   7       87.99       71.93      3.03 o 
   5  -3   7       67.20       41.66      2.48 o 
   6  -3   7       52.25       40.60      2.66 o 
   7  -3   7       45.85       44.37      3.60 o 
   8  -3   7       73.00       76.78      4.92 o 
   9  -3   7       63.30       69.83      5.10 o 
  10  -3   7       58.56       58.82      7.29 o 
 -11  -2   7       21.09       17.50      3.55 o 
 -10  -2   7       23.22       18.73      3.27 o 
  -9  -2   7       28.19       17.43      3.03 o 
  -8  -2   7      414.53      427.51     10.01 o 
  -7  -2   7      188.80      184.88      6.16 o 
  -6  -2   7     1418.97     1541.63     38.76 o 
  -5  -2   7       84.71       71.88      2.62 o 
  -4  -2   7     1377.08     1413.13     16.05 o 
  -3  -2   7      149.68      144.64      3.09 o 
  -2  -2   7     1042.61     1103.08      9.08 o 
  -1  -2   7      343.10      333.38      9.54 o 
   0  -2   7       89.21       79.10      2.65 o 
   1  -2   7       13.85        9.64      2.02 o 
   2  -2   7       25.33       28.11      1.37 o 
   3  -2   7      129.11      112.04      2.96 o 
   4  -2   7        1.28        1.44      1.01 o 
   5  -2   7      150.81      144.86      3.96 o 
   6  -2   7       28.19       21.29      2.38 o 
   7  -2   7       45.55       38.52      3.60 o 
   8  -2   7       72.12       59.58      4.16 o 
   9  -2   7       18.43       11.79      2.84 o 
  10  -2   7       12.87        8.15      3.09 o 
 -11  -1   7      157.68      156.69      7.75 o 
 -10  -1   7      188.51      180.49      7.81 o 
  -9  -1   7       25.59       26.41      4.38 o 
  -8  -1   7       79.73       54.89      3.99 o 
  -7  -1   7      486.83      497.24     10.10 o 
  -6  -1   7       66.09       59.93      3.28 o 
  -5  -1   7       40.25       37.09      1.97 o 
  -4  -1   7        0.31        1.18      0.79 o 
  -3  -1   7       88.96       91.58      2.50 o 
  -2  -1   7      198.89      168.74      3.00 o 
  -1  -1   7      728.80      709.79     10.41 o 
   0  -1   7      904.08      948.10     18.74 o 
   1  -1   7     2281.62     2326.07     17.67 o 
   2  -1   7     2910.96     3178.91     25.05 o 
   4  -1   7      104.08      105.01      3.02 o 
   5  -1   7        1.51       -0.13      0.89 o 
   6  -1   7      495.85      503.97      7.39 o 
   7  -1   7      349.87      327.27      6.38 o 
   8  -1   7      244.77      246.97      7.82 o 
   9  -1   7        9.77        8.57      2.54 o 
  10  -1   7       72.83       64.13      4.94 o 
  11  -1   7      115.08      118.47      6.97 o 
 -11   0   7        1.72        0.85      2.89 o 
 -10   0   7      128.95      119.04     10.92 o 
  -9   0   7      258.00      280.11      9.11 o 
  -8   0   7        3.84        4.37      2.06 o 
  -7   0   7        7.79        2.24      2.81 o 
  -6   0   7      174.38      161.60      5.48 o 
  -5   0   7      320.47      375.94     15.55 o 
  -4   0   7      994.97     1006.25      8.66 o 
  -3   0   7     1129.33     1277.93     14.60 o 
  -2   0   7     4355.17     4568.37     16.05 o 
  -1   0   7       21.32       25.79      2.08 o 
   0   0   7       11.15       11.44      1.20 o 
   1   0   7        3.94        3.23      0.55 o 
   2   0   7     5469.41     5759.00     27.80 o 
   3   0   7     1721.85     1925.76     36.37 o 
   4   0   7      237.23      208.38      3.96 o 
   5   0   7      873.24      939.27     14.68 o 
   6   0   7      253.20      226.46      5.28 o 
   7   0   7       33.66       33.49      2.39 o 
   8   0   7       95.65       94.41      4.93 o 
   9   0   7       56.94       71.23     11.84 o 
  10   0   7      227.28      247.75      8.72 o 
  11   0   7        0.54       -0.72      2.52 o 
 -10   1   7       60.45       52.21      5.31 o 
  -9   1   7      132.88      137.29      6.78 o 
  -8   1   7        9.37        8.76      2.50 o 
  -7   1   7      157.25      139.53      6.22 o 
  -6   1   7       47.59       38.72      3.45 o 
  -5   1   7        6.50        7.53      1.25 o 
  -4   1   7      152.56      140.85      3.37 o 
  -2   1   7     2914.49     3157.67     13.44 o 
  -1   1   7      167.08      160.16      3.61 o 
   0   1   7     1131.46     1151.14     11.26 o 
   1   1   7      507.23      502.62      6.94 o 
   2   1   7      628.73      563.97      4.69 o 
   3   1   7       64.71       48.23      1.72 o 
   4   1   7      158.03      148.13      4.16 o 
   5   1   7      108.29      109.51      3.04 o 
   6   1   7      164.97      179.61      4.13 o 
   7   1   7        0.24        1.58      1.40 o 
   8   1   7      569.78      575.36     16.43 o 
   9   1   7      572.96      581.95     12.10 o 
  10   1   7        2.09        5.14      2.39 o 
  11   1   7       31.55       41.54      4.55 o 
  12   1   7       38.69       40.57      4.92 o 
 -10   2   7       44.33       47.45      5.24 o 
  -9   2   7      124.66      133.24      7.07 o 
  -8   2   7      169.19      158.37      6.77 o 
  -7   2   7      207.95      207.15      7.13 o 
  -6   2   7      298.23      292.02      8.73 o 
  -5   2   7      144.28      129.99      3.68 o 
  -4   2   7       39.18       30.14      1.81 o 
  -3   2   7      243.79      249.97      7.38 o 
  -2   2   7       14.16       27.28      2.20 o 
  -1   2   7        1.65        8.06      3.53 o 
   0   2   7      436.79      397.63      9.13 o 
   1   2   7      517.08      514.88      3.94 o 
   2   2   7      928.83     1011.10     29.27 o 
   3   2   7      388.19      378.40      4.34 o 
   4   2   7     1951.07     2066.70     13.16 o 
   5   2   7     1890.17     2014.09     19.75 o 
   6   2   7     2696.82     2865.73     29.34 o 
   7   2   7        3.23        2.46      1.09 o 
   8   2   7      181.03      186.26      6.34 o 
   9   2   7      202.09      186.42      6.82 o 
  10   2   7       17.91       15.87      3.93 o 
  11   2   7        9.76        7.86      2.76 o 
  12   2   7        0.26       -1.88      2.61 o 
  -9   3   7      102.15      104.36      6.33 o 
  -8   3   7        0.19       -0.48      2.09 o 
  -7   3   7       31.33       36.93      3.79 o 
  -6   3   7        1.52        0.57      1.64 o 
  -5   3   7       53.71       40.39      2.40 o 
  -4   3   7        2.43        2.19      1.08 o 
  -3   3   7       23.06       33.24      4.34 o 
  -2   3   7      166.41      182.04      4.48 o 
  -1   3   7       56.83       73.99      1.99 o 
   0   3   7     1144.16     1356.94     11.21 o 
   2   3   7       22.12       17.80      1.47 o 
   3   3   7      742.91      716.60      5.76 o 
   4   3   7     1815.55     1895.12     10.62 o 
   5   3   7      146.54      100.70      2.93 o 
   6   3   7       41.68       47.44      2.14 o 
   7   3   7       47.13       39.70      2.14 o 
   8   3   7      977.30     1039.68     22.41 o 
   9   3   7       99.73       88.78      4.79 o 
  10   3   7      154.80      160.04      6.64 o 
  11   3   7        0.18       -1.30      2.04 o 
  12   3   7       74.44       74.59      5.47 o 
  -8   4   7        9.90        6.58      3.03 o 
  -7   4   7       20.76       12.78      2.89 o 
  -6   4   7        1.98        0.68      1.76 o 
  -5   4   7       11.82       10.99      1.78 o 
  -4   4   7     2567.06     2753.83     25.89 o 
  -3   4   7      512.63      473.87      9.12 o 
  -2   4   7      516.77      504.71      9.35 o 
  -1   4   7      172.23      145.18      2.93 o 
   0   4   7     1239.24     1370.01     27.99 o 
   1   4   7     1592.31     1637.61     83.01 o 
   2   4   7      976.86     1010.06     16.69 o 
   3   4   7      310.82      303.93      3.43 o 
   4   4   7      879.85      916.29      7.23 o 
   5   4   7     1786.65     1914.12     11.59 o 
   6   4   7      241.53      248.13      7.22 o 
   7   4   7      529.30      548.24      9.95 o 
   8   4   7     1051.21     1108.12     10.58 o 
   9   4   7       13.52       14.81      2.54 o 
  10   4   7      118.33       88.45      5.03 o 
  11   4   7      156.75      151.90      6.79 o 
  12   4   7        4.19        8.89      3.23 o 
  13   4   7       11.71        9.18      3.55 o 
  -8   5   7      244.44      308.28     16.58 o 
  -7   5   7        2.70        1.56      3.69 o 
  -6   5   7       18.68       16.54      2.95 o 
  -5   5   7        6.95        6.54      2.18 o 
  -4   5   7        0.01        6.01      1.76 o 
  -3   5   7        9.72        9.76      2.11 o 
  -2   5   7       99.46       89.04      3.47 o 
  -1   5   7      443.95      441.11      6.82 o 
   0   5   7     1330.40     1409.93      7.91 o 
   1   5   7      302.80      275.04      5.97 o 
   2   5   7      251.15      286.33      5.74 o 
   3   5   7     1233.76     1261.79     12.08 o 
   4   5   7       48.65       49.47      2.60 o 
   5   5   7      336.31      355.54      5.54 o 
   6   5   7      297.65      300.44      8.05 o 
   7   5   7        1.70        1.10      0.98 o 
   8   5   7       26.31       31.90      2.57 o 
   9   5   7        3.05        2.22      1.87 o 
  10   5   7      180.70      178.43      6.78 o 
  11   5   7      110.44      111.23      5.79 o 
  12   5   7      490.21      587.91     17.87 o 
  13   5   7       37.21       40.57      4.87 o 
  -7   6   7       16.44       20.18      6.24 o 
  -6   6   7        0.54        1.47      3.73 o 
  -5   6   7       44.01       45.35      6.78 o 
  -4   6   7       10.97        8.47      2.37 o 
  -3   6   7       52.15       46.93      2.56 o 
  -2   6   7      482.43      501.10      8.42 o 
  -1   6   7      889.14      901.36      8.34 o 
   0   6   7     1712.48     1769.28     17.41 o 
   1   6   7      689.65      750.28     16.87 o 
   2   6   7      894.71      938.97     16.20 o 
   3   6   7       54.29       62.50      3.03 o 
   4   6   7      173.04      153.33      2.87 o 
   5   6   7       38.03       25.35      1.57 o 
   6   6   7      214.65      187.93      3.98 o 
   7   6   7        2.75        1.98      1.03 o 
   8   6   7       42.68       37.68      2.27 o 
   9   6   7       10.20        4.73      1.95 o 
  10   6   7       10.40        8.26      2.36 o 
  11   6   7      218.84      218.63      7.87 o 
  12   6   7        0.02        1.80      2.20 o 
  13   6   7       39.06       46.74      4.95 o 
  -6   7   7       47.94       47.09      7.56 o 
  -5   7   7       80.96       63.38      7.51 o 
  -4   7   7       30.57       38.47      4.00 o 
  -3   7   7       16.16        9.50      2.50 o 
  -2   7   7      111.65       95.14      4.79 o 
  -1   7   7      597.82      613.39     10.72 o 
   0   7   7     1402.31     1445.26     26.81 o 
   1   7   7        1.04        4.24      1.63 o 
   2   7   7       26.07       18.16      2.22 o 
   3   7   7      552.13      563.12     17.53 o 
   4   7   7      654.85      614.95      9.46 o 
   5   7   7        8.63        7.12      1.62 o 
   6   7   7      226.12      192.06      4.05 o 
   7   7   7      415.16      413.58      6.34 o 
   8   7   7     1109.72     1175.55     11.19 o 
   9   7   7       63.31       51.43      2.78 o 
  10   7   7        5.39        4.25      2.16 o 
  11   7   7      200.20      196.81      7.27 o 
  12   7   7        6.81        6.56      2.59 o 
  13   7   7        5.24        5.63      2.95 o 
  -5   8   7        3.63        1.24      4.26 o 
  -4   8   7       71.38       66.67      7.34 o 
  -3   8   7      303.31      344.08     10.11 o 
  -2   8   7       15.62       15.16      2.87 o 
  -1   8   7      244.83      248.27      7.42 o 
   0   8   7       10.88        7.28      1.95 o 
   1   8   7      271.12      252.73      6.81 o 
   2   8   7      351.08      360.96      7.87 o 
   3   8   7      517.12      508.30      9.12 o 
   4   8   7      234.28      218.19      6.03 o 
   5   8   7       77.82       72.07     10.55 o 
   6   8   7       25.48       14.93      2.26 o 
   7   8   7      437.67      431.93     10.57 o 
   8   8   7      147.95      162.11      6.39 o 
   9   8   7       25.00       17.98      2.64 o 
  10   8   7      202.61      203.93     10.42 o 
  11   8   7       29.63       19.64      3.20 o 
  12   8   7        0.21       -1.00      2.24 o 
  13   8   7       23.61       18.13      3.57 o 
  -4   9   7       11.46        9.42      5.58 o 
  -3   9   7       15.10       12.43      3.40 o 
  -2   9   7        0.80        0.28      2.20 o 
  -1   9   7       71.11       64.91      4.40 o 
   0   9   7        0.07       -0.73      1.56 o 
   1   9   7        1.42        0.17      1.52 o 
   2   9   7        2.39        2.90      1.65 o 
   3   9   7       37.16       22.66      2.64 o 
   4   9   7      314.21      275.05      7.13 o 
   5   9   7      781.43      823.91     43.23 o 
   6   9   7     1561.77     1563.52     16.85 o 
   7   9   7       28.09       24.81      5.55 o 
   8   9   7        0.51        0.86      1.64 o 
   9   9   7       77.38       68.23      4.10 o 
  10   9   7       22.95       14.68      4.21 o 
  11   9   7      129.66      132.48      9.18 o 
  12   9   7       33.18       35.01      6.24 o 
  -2  10   7      115.13      129.68      6.76 o 
  -1  10   7       70.62       74.03      5.07 o 
   0  10   7      108.98      113.06      6.89 o 
   1  10   7      194.45      198.36      6.94 o 
   2  10   7        5.76        2.61      1.88 o 
   3  10   7      132.66      115.50      5.00 o 
   4  10   7       34.41       22.48      2.77 o 
   5  10   7       13.61        9.69      2.61 o 
   6  10   7      249.95      237.77      7.56 o 
   7  10   7      594.29      597.96     21.96 o 
   8  10   7       10.25        8.23      2.20 o 
   9  10   7      315.65      315.31     12.28 o 
  10  10   7       35.49       29.57      4.98 o 
  11  10   7       25.08       26.24      5.08 o 
  12  10   7       57.51       55.71      6.76 o 
  -1  11   7        3.76        0.85      2.59 o 
   0  11   7       36.65       46.39      4.64 o 
   1  11   7       86.73       92.91      5.35 o 
   2  11   7       32.57       28.63      3.63 o 
   3  11   7       64.49       55.54      3.92 o 
   4  11   7      108.40      111.87      5.19 o 
   5  11   7      354.69      376.49     16.42 o 
   6  11   7       12.66       10.51      2.39 o 
   7  11   7      288.17      303.47      8.89 o 
   8  11   7      142.26      130.06      5.63 o 
   9  11   7       46.09       41.00      3.67 o 
  10  11   7        6.30        8.01      3.70 o 
  11  11   7       65.78       63.12      6.65 o 
   1  12   7       60.81       59.47      4.88 o 
   2  12   7       21.12       22.70      3.50 o 
   3  12   7       10.57       13.70      2.81 o 
   4  12   7        6.50        5.23      2.22 o 
   5  12   7       28.33       18.31      2.98 o 
   6  12   7      100.46       93.32      4.98 o 
   7  12   7      133.45      141.42      6.04 o 
   8  12   7      203.61      221.67      7.48 o 
   9  12   7       13.75        8.52      2.62 o 
  10  12   7      129.26      133.07      6.09 o 
   4  13   7       21.47       19.11      3.40 o 
   5  13   7      163.75      179.13     10.22 o 
   6  13   7      108.78      106.80      5.55 o 
   7  13   7       43.81       36.26      4.02 o 
   8  13   7       77.90       74.69      4.89 o 
  -8 -12   8       43.35       50.75      5.05 o 
  -7 -12   8       90.39      100.07      6.10 o 
  -6 -12   8       14.85       16.83      3.49 o 
  -5 -12   8       56.16       55.62      4.74 o 
  -4 -12   8       91.79      103.68      6.02 o 
  -3 -12   8      336.75      390.23     10.83 o 
  -2 -12   8      111.02      133.04      6.49 o 
 -10 -11   8       39.13       44.81      6.84 o 
  -9 -11   8       90.20       94.50      8.15 o 
  -8 -11   8      575.70      747.34     14.96 o 
  -7 -11   8      107.79      128.35      6.51 o 
  -6 -11   8      380.17      440.62     11.35 o 
  -5 -11   8       73.70       62.27      4.56 o 
  -4 -11   8       13.10        9.87      2.55 o 
  -3 -11   8       16.87       19.79      3.07 o 
  -2 -11   8       72.20       67.42      4.67 o 
  -1 -11   8        7.28        7.51      2.56 o 
   0 -11   8       19.10       19.80      3.17 o 
 -11 -10   8        0.38       -0.61      3.30 o 
 -10 -10   8      128.54      132.82      9.42 o 
  -9 -10   8       32.29       32.87      5.66 o 
  -8 -10   8       19.71       19.51      3.28 o 
  -7 -10   8      216.17      242.02      8.28 o 
  -6 -10   8       34.07       26.65      3.45 o 
  -5 -10   8      157.94      182.51      7.03 o 
  -4 -10   8      440.11      458.45     10.73 o 
  -3 -10   8      246.12      249.44      7.91 o 
  -2 -10   8       30.65       25.28      3.18 o 
  -1 -10   8       13.95        9.20      2.38 o 
   0 -10   8      150.29      176.64     12.40 o 
   1 -10   8       21.21       20.03      3.17 o 
   2 -10   8        3.33        4.14      3.02 o 
 -11  -9   8       30.93       32.10      5.77 o 
 -10  -9   8        9.19        8.52      3.90 o 
  -9  -9   8       40.50       45.67      6.19 o 
  -8  -9   8      202.58      200.77     10.70 o 
  -7  -9   8        1.43        1.74      1.94 o 
  -6  -9   8        2.78        3.30      1.91 o 
  -5  -9   8        0.05        1.96      1.81 o 
  -4  -9   8        3.01        4.21      1.90 o 
  -3  -9   8       31.22       24.38      2.93 o 
  -2  -9   8        0.01        0.39      1.52 o 
  -1  -9   8        8.40        3.68      1.91 o 
   0  -9   8      421.86      430.96      9.85 o 
   1  -9   8        0.17       -0.21      1.77 o 
   2  -9   8      294.69      325.83     13.62 o 
   3  -9   8      133.91      128.08      5.96 o 
   4  -9   8        0.04       -1.59      2.16 o 
 -11  -8   8      282.18      338.50     14.54 o 
 -10  -8   8       47.18       44.22      6.07 o 
  -9  -8   8      185.79      191.27     10.16 o 
  -8  -8   8      232.51      247.56      9.81 o 
  -7  -8   8       90.19       77.31      4.59 o 
  -6  -8   8       49.93       48.89      3.65 o 
  -5  -8   8       79.64       76.83      4.38 o 
  -4  -8   8       22.64       17.87      2.65 o 
  -3  -8   8       20.64       10.73      2.38 o 
  -2  -8   8      278.25      261.63      7.27 o 
  -1  -8   8        8.44        6.97      1.97 o 
   0  -8   8        1.39       -0.10      1.52 o 
   1  -8   8       11.98        8.20      2.15 o 
   2  -8   8        0.30       -0.51      1.60 o 
   3  -8   8      151.27      153.19      6.23 o 
   4  -8   8      152.06      153.94      6.39 o 
   5  -8   8       64.69       60.75      5.72 o 
 -12  -7   8       26.99       24.06      4.03 o 
 -11  -7   8       50.03       45.95      6.02 o 
 -10  -7   8        6.40        7.32      2.42 o 
  -9  -7   8       17.68       12.32      2.51 o 
  -8  -7   8      469.22      475.20      9.87 o 
  -7  -7   8      364.64      339.22      6.57 o 
  -6  -7   8      374.82      382.05      8.99 o 
  -5  -7   8       54.96       53.15      3.53 o 
  -4  -7   8      651.37      697.47     22.84 o 
  -3  -7   8       36.89       36.93      2.96 o 
  -2  -7   8      945.66     1029.25     19.51 o 
  -1  -7   8      118.43      111.04      4.69 o 
   0  -7   8      184.34      193.09      6.03 o 
   1  -7   8       18.31        9.50      2.09 o 
   2  -7   8      767.40      821.60     40.75 o 
   3  -7   8        5.24        2.05      1.70 o 
   4  -7   8      143.52      150.64      6.05 o 
   5  -7   8       32.53       33.95      3.63 o 
   6  -7   8        6.89        4.03      3.12 o 
 -12  -6   8        6.79        4.92      2.88 o 
 -11  -6   8      139.78      155.33      7.23 o 
 -10  -6   8      100.89       85.99      5.20 o 
  -9  -6   8        6.61        5.03      2.28 o 
  -8  -6   8       19.64       20.08      2.80 o 
  -7  -6   8        0.01        1.11      1.28 o 
  -6  -6   8      162.87      135.32      4.73 o 
  -5  -6   8      346.00      339.43      5.67 o 
  -4  -6   8        5.06        4.39      1.09 o 
  -3  -6   8      132.57      107.82      4.43 o 
  -2  -6   8      336.19      354.25     13.88 o 
  -1  -6   8       86.13       64.41      3.44 o 
   0  -6   8       59.67       49.52      3.24 o 
   1  -6   8      488.67      490.26      9.19 o 
   2  -6   8      312.74      321.43      7.74 o 
   3  -6   8        5.29        4.25      1.89 o 
   4  -6   8        0.00       -0.75      1.60 o 
   5  -6   8       68.84       58.78      3.93 o 
   6  -6   8        8.86        6.02      3.10 o 
   7  -6   8      102.00      120.47      7.84 o 
 -12  -5   8       61.28       59.34      5.52 o 
 -11  -5   8        0.00        1.34      2.36 o 
 -10  -5   8       27.07       22.10      3.34 o 
  -9  -5   8        0.31       -0.27      1.77 o 
  -8  -5   8       15.58       13.82      3.11 o 
  -7  -5   8       59.28       56.17      2.87 o 
  -6  -5   8      938.30      931.14     10.11 o 
  -5  -5   8       28.72       22.96      1.99 o 
  -4  -5   8     2318.75     2510.05     22.58 o 
  -3  -5   8       81.12       87.00      5.78 o 
  -2  -5   8      482.58      468.06     10.42 o 
  -1  -5   8      418.55      436.42      7.92 o 
   0  -5   8      645.09      663.14     21.24 o 
   1  -5   8       80.34       96.92      5.70 o 
   2  -5   8     1503.13     1482.75     15.25 o 
   3  -5   8      294.90      283.51     13.40 o 
   4  -5   8      729.94      777.24     36.45 o 
   5  -5   8        2.15        0.67      1.53 o 
   6  -5   8       43.24       49.37      3.23 o 
   7  -5   8        5.21        5.25      3.12 o 
   8  -5   8        0.00       -0.36      2.95 o 
 -12  -4   8        7.99        3.60      2.94 o 
 -11  -4   8        5.70       11.27      3.17 o 
 -10  -4   8      212.16      192.80      7.63 o 
  -9  -4   8        7.37        3.93      2.72 o 
  -8  -4   8       29.31       32.84      3.38 o 
  -7  -4   8        0.69       -0.15      1.13 o 
  -6  -4   8       95.77       85.32      3.19 o 
  -5  -4   8      515.66      494.69      6.88 o 
  -4  -4   8      624.21      587.54      6.96 o 
  -3  -4   8     1889.64     1834.21     16.51 o 
  -2  -4   8      129.17      149.48     10.98 o 
  -1  -4   8      822.79      731.95      9.49 o 
   0  -4   8      220.81      173.73      7.73 o 
   1  -4   8      508.13      462.36      7.81 o 
   2  -4   8      408.24      376.11      5.38 o 
   3  -4   8      267.78      247.29      5.45 o 
   5  -4   8      291.19      267.57     14.72 o 
   6  -4   8       84.56       63.68      4.17 o 
   7  -4   8      119.74      108.47      7.62 o 
   8  -4   8       19.86       12.20      3.95 o 
   9  -4   8       27.99       34.16      5.75 o 
 -11  -3   8        6.24        5.78      2.90 o 
 -10  -3   8      348.67      362.42     10.36 o 
  -9  -3   8       27.59       18.96      3.55 o 
  -8  -3   8      402.09      400.61     20.34 o 
  -7  -3   8      286.51      274.54      7.46 o 
  -6  -3   8      552.29      510.67      7.25 o 
  -5  -3   8        3.57        3.50      1.09 o 
  -4  -3   8     1239.03     1184.07     17.94 o 
  -3  -3   8      130.84      101.29      6.64 o 
  -2  -3   8      919.49      996.41      7.94 o 
  -1  -3   8     1406.36     1588.53     15.54 o 
   0  -3   8      704.77      831.31     24.83 o 
   1  -3   8      166.71      175.42      3.87 o 
   2  -3   8      809.26      817.93     10.91 o 
   3  -3   8     1164.22     1157.88     30.91 o 
   4  -3   8     1396.43     1415.87     16.23 o 
   5  -3   8        7.10        1.86      1.27 o 
   6  -3   8      410.06      391.45      8.99 o 
   7  -3   8       14.71       11.37      2.46 o 
   8  -3   8        4.72        7.13      3.17 o 
   9  -3   8        2.95        3.34      3.07 o 
 -11  -2   8       79.97       71.16      5.47 o 
 -10  -2   8       33.20       28.43      3.83 o 
  -9  -2   8      401.53      432.86     11.35 o 
  -8  -2   8      474.11      469.81     10.48 o 
  -7  -2   8      125.75      114.39      5.05 o 
  -6  -2   8      779.54      804.83     13.91 o 
  -5  -2   8       26.24       24.82      2.15 o 
  -4  -2   8       12.70       15.59      1.49 o 
  -3  -2   8      817.39      774.06      7.29 o 
  -2  -2   8        4.20        3.30      0.78 o 
  -1  -2   8       23.30       36.93      1.39 o 
   0  -2   8      563.97      522.44      4.30 o 
   1  -2   8      529.16      391.11      3.91 o 
   2  -2   8      638.62      727.26      6.50 o 
   3  -2   8      652.40      622.92      8.91 o 
   4  -2   8      237.58      220.64      4.60 o 
   5  -2   8      124.00      118.57      3.73 o 
   6  -2   8      487.78      504.57     14.03 o 
   7  -2   8      250.94      248.61      7.73 o 
   8  -2   8        9.91       11.74      2.58 o 
   9  -2   8      122.60      132.00      6.44 o 
  10  -2   8       40.17       38.24      4.56 o 
 -11  -1   8        3.43        4.57      3.05 o 
 -10  -1   8       29.39       19.18      4.84 o 
  -9  -1   8       15.18       16.15      3.10 o 
  -8  -1   8       20.73       15.94      3.80 o 
  -7  -1   8      187.39      165.67      6.07 o 
  -6  -1   8     1044.40     1119.90     11.55 o 
  -5  -1   8        0.18        0.23      0.93 o 
  -4  -1   8      498.56      451.64     10.47 o 
  -3  -1   8      255.05      244.55      4.80 o 
  -2  -1   8      535.17      494.27      5.73 o 
  -1  -1   8        7.88       11.34      1.51 o 
   0  -1   8       13.79       27.75     11.04 o 
   1  -1   8       29.01       26.65      1.15 o 
   2  -1   8      195.59      161.80      2.89 o 
   3  -1   8     1358.84     1373.11     27.60 o 
   4  -1   8      333.29      291.70      5.02 o 
   5  -1   8       31.09       24.51      1.88 o 
   6  -1   8      470.69      461.38      7.22 o 
   7  -1   8      144.39      156.17      4.60 o 
   8  -1   8       49.45       40.03      3.60 o 
   9  -1   8        6.33        7.96      2.69 o 
  10  -1   8       19.51       18.44      3.47 o 
  11  -1   8       91.22      111.44      6.63 o 
 -10   0   8       89.72       78.64      5.56 o 
  -9   0   8      347.92      363.67     13.55 o 
  -8   0   8       61.63       58.26      4.25 o 
  -7   0   8      293.25      282.10      9.11 o 
  -6   0   8        4.33        5.86      1.77 o 
  -5   0   8      128.02      121.69      3.42 o 
  -4   0   8       15.59        7.02      1.16 o 
  -3   0   8      375.88      453.99      5.60 o 
  -2   0   8      446.50      455.67      5.14 o 
  -1   0   8        2.71        9.33      2.26 o 
   0   0   8      397.48      397.74      8.73 o 
   1   0   8        0.10        1.79      0.83 o 
   2   0   8      858.98      916.59     14.47 o 
   4   0   8      329.54      335.94      6.00 o 
   5   0   8      202.78      184.18      4.16 o 
   6   0   8        0.66        0.96      1.09 o 
   7   0   8      243.08      225.74      5.29 o 
   8   0   8       26.43       17.74      3.20 o 
   9   0   8      491.36      540.41     11.89 o 
  10   0   8        1.01        1.62      2.52 o 
  11   0   8       19.69       20.96      3.98 o 
 -10   1   8       62.17       69.87      5.49 o 
  -9   1   8      268.27      273.09      9.32 o 
  -8   1   8        3.23        3.63      2.14 o 
  -7   1   8        2.92        0.43      1.80 o 
  -6   1   8      328.18      348.86     16.49 o 
  -5   1   8      142.10      132.52      3.99 o 
  -4   1   8      844.75      878.08     16.35 o 
  -3   1   8        0.08        1.55      0.75 o 
  -2   1   8      193.16      158.70      8.33 o 
  -1   1   8      398.86      392.80      4.34 o 
   0   1   8       14.57       12.79      1.11 o 
   1   1   8       42.49       35.43      1.20 o 
   2   1   8      708.39      741.32     16.76 o 
   3   1   8       43.49       47.19      1.74 o 
   4   1   8      708.19      719.60      7.08 o 
   5   1   8     1385.75     1498.33     11.21 o 
   6   1   8     1379.70     1438.76     11.64 o 
   7   1   8        1.08        0.50      1.17 o 
   8   1   8      472.91      470.20     11.92 o 
   9   1   8        2.40        1.14      1.84 o 
  10   1   8       94.39       82.82      6.74 o 
  11   1   8        0.12       -0.49      2.44 o 
  12   1   8       10.57       12.24      3.62 o 
  -9   2   8        0.13       -0.04      2.37 o 
  -8   2   8       35.44       26.03      3.62 o 
  -7   2   8        0.04       -1.54      1.74 o 
  -6   2   8        5.86        4.79      1.95 o 
  -5   2   8      547.49      541.45      7.52 o 
  -4   2   8      206.38      206.99      4.42 o 
  -3   2   8      339.92      366.79      7.45 o 
  -2   2   8      352.53      389.79      5.00 o 
   0   2   8      331.33      294.58      3.43 o 
   1   2   8      206.95      154.42      2.24 o 
   2   2   8        9.57        6.07      0.67 o 
   3   2   8      571.26      512.49      9.89 o 
   4   2   8      207.12      198.58      3.64 o 
   5   2   8      420.05      413.25      5.64 o 
   6   2   8      880.05      882.78     13.83 o 
   7   2   8       73.68       68.64      2.88 o 
   8   2   8       84.77       72.58      7.10 o 
   9   2   8      286.05      280.70      8.29 o 
  10   2   8        3.98        4.62      2.31 o 
  11   2   8      118.02      123.23      6.46 o 
  12   2   8      109.63      119.50      6.79 o 
  -9   3   8       16.24       18.56      3.78 o 
  -8   3   8       11.96        9.03      2.84 o 
  -7   3   8      115.53      109.18      5.58 o 
  -6   3   8      124.89      120.24      5.35 o 
  -5   3   8       76.62       55.99      2.80 o 
  -4   3   8     1539.93     1520.15     19.61 o 
  -3   3   8     1263.17     1270.52     10.22 o 
  -2   3   8     1178.26     1271.95      9.37 o 
  -1   3   8      199.35      193.90      3.26 o 
   0   3   8      535.57      649.25      9.81 o 
   1   3   8      794.25      820.57     15.71 o 
   2   3   8      301.99      320.84      3.03 o 
   3   3   8      749.35      876.66     17.90 o 
   4   3   8      867.04      790.61      7.32 o 
   5   3   8      107.55      117.40      3.03 o 
   6   3   8       62.22       42.53      2.07 o 
   7   3   8       87.14       90.66      3.38 o 
   8   3   8     1874.49     1980.61     16.08 o 
   9   3   8       50.16       38.20      3.85 o 
  10   3   8        0.29       -1.41      1.82 o 
  11   3   8       12.24       12.61      2.98 o 
  12   3   8       70.62       76.08      5.61 o 
  -8   4   8        2.87       -0.12      2.48 o 
  -7   4   8       67.25       64.99      4.65 o 
  -6   4   8       23.43       14.24      4.11 o 
  -5   4   8      174.29      140.12      4.28 o 
  -4   4   8       29.71       37.72      3.78 o 
  -3   4   8       93.50       81.38      2.90 o 
  -2   4   8      405.12      379.41      5.37 o 
  -1   4   8        1.93        2.06      1.32 o 
   0   4   8      726.91      717.88      9.25 o 
   1   4   8      940.55      880.61     14.51 o 
   2   4   8        3.25        6.15      1.81 o 
   3   4   8     2205.49     2293.23     16.21 o 
   4   4   8     1015.23     1034.11      7.70 o 
   5   4   8      536.73      488.84      5.91 o 
   6   4   8      131.25      121.88      3.30 o 
   7   4   8      637.42      644.82      9.37 o 
   8   4   8        0.07        5.71      1.91 o 
   9   4   8        0.13       -0.22      1.61 o 
  10   4   8      418.18      426.79     14.04 o 
  11   4   8       87.67       74.96      5.06 o 
  12   4   8      103.49      119.40      6.60 o 
  13   4   8        0.37       -0.94      2.97 o 
  -7   5   8       46.37       55.18      7.99 o 
  -6   5   8       35.76       30.00      5.63 o 
  -5   5   8        0.32       -0.03      1.69 o 
  -4   5   8      371.88      394.85      9.42 o 
  -3   5   8      162.02      156.84      5.74 o 
  -2   5   8     2222.92     2392.12     14.29 o 
  -1   5   8     1183.53     1201.51      8.97 o 
   0   5   8     1225.56     1238.84     15.02 o 
   1   5   8      515.95      555.93      8.42 o 
   2   5   8       50.87       52.71      2.69 o 
   3   5   8        3.40        2.21      1.14 o 
   4   5   8      976.74     1038.01      8.92 o 
   5   5   8      337.63      365.43      5.05 o 
   6   5   8      116.15      104.57      3.07 o 
   7   5   8       53.38       50.75      2.41 o 
   8   5   8      283.47      256.64      5.33 o 
   9   5   8       54.32       47.06      3.46 o 
  10   5   8      120.81      105.63      5.33 o 
  11   5   8       34.83       33.40      4.43 o 
  12   5   8        6.15       10.52      3.20 o 
  13   5   8      112.40      103.16      6.61 o 
  -7   6   8        9.21       14.84      5.66 o 
  -6   6   8       23.26       17.83      5.15 o 
  -5   6   8       20.97       17.78      5.03 o 
  -4   6   8        4.84        4.66      2.13 o 
  -3   6   8        5.39        4.68      2.03 o 
  -2   6   8       13.68       11.74      2.34 o 
  -1   6   8       45.41       44.08      3.19 o 
   0   6   8       78.37       73.66      6.91 o 
   1   6   8      133.38      107.48      4.08 o 
   2   6   8       76.08      107.74     23.82 o 
   3   6   8      926.23      907.07     11.23 o 
   4   6   8      829.39      773.16     10.42 o 
   5   6   8       21.58       15.30      1.33 o 
   6   6   8     1168.30     1136.35      9.65 o 
   7   6   8      721.05      761.08      8.52 o 
   8   6   8       53.24       37.40      2.30 o 
   9   6   8      281.06      246.60      7.19 o 
  10   6   8       53.58       37.72      3.69 o 
  11   6   8       32.11       24.99      3.41 o 
  12   6   8       43.46       46.55      4.52 o 
  13   6   8      132.65      159.12      7.59 o 
  -6   7   8        7.97        7.72      4.98 o 
  -5   7   8       53.66       54.19      7.68 o 
  -4   7   8        7.42        7.88      3.86 o 
  -3   7   8        4.46        0.95      1.96 o 
  -2   7   8      371.14      373.86     11.35 o 
  -1   7   8        0.15        0.13      1.58 o 
   0   7   8        0.20        3.12      1.54 o 
   1   7   8      265.21      244.00      6.52 o 
   2   7   8     1541.21     1636.27     15.98 o 
   3   7   8       68.91       65.81      3.42 o 
   4   7   8      203.91      198.63      5.72 o 
   5   7   8      102.90       80.61      3.75 o 
   6   7   8        0.04       -0.32      1.33 o 
   7   7   8      783.54      775.48     11.67 o 
   8   7   8      305.42      344.26     13.09 o 
   9   7   8        2.00        2.31      1.37 o 
  10   7   8       64.95       60.23      4.07 o 
  11   7   8       37.56       39.04      4.08 o 
  12   7   8       38.01       32.94      4.12 o 
  13   7   8       16.60       11.07      3.22 o 
  -5   8   8      126.85      136.00     11.20 o 
  -4   8   8      149.46      154.59     10.76 o 
  -3   8   8      246.22      254.64      8.51 o 
  -2   8   8       72.27       67.05      4.47 o 
  -1   8   8        4.85        0.77      1.77 o 
   0   8   8        2.31        2.56      1.68 o 
   1   8   8      215.05      208.39      6.37 o 
   2   8   8      310.71      271.58      7.02 o 
   3   8   8        6.29        2.28      1.47 o 
   4   8   8       78.43       60.27      3.51 o 
   5   8   8      463.77      472.48      9.04 o 
   6   8   8      371.17      339.47      7.84 o 
   7   8   8        2.41        1.50      1.46 o 
   8   8   8      327.81      349.66      9.50 o 
   9   8   8       61.13       47.13      3.50 o 
  10   8   8       69.15       71.78      6.68 o 
  11   8   8      226.57      209.32     11.30 o 
  12   8   8       24.84       14.68      4.82 o 
  13   8   8       52.54       51.38      7.45 o 
  -3   9   8        1.07       -0.17      2.49 o 
  -2   9   8      146.77      157.17      6.88 o 
  -1   9   8       45.39       43.22      3.93 o 
   0   9   8      150.90      141.78      5.97 o 
   1   9   8      129.85      118.98      5.62 o 
   2   9   8       64.06       50.60      3.51 o 
   3   9   8       15.64        7.59      1.97 o 
   4   9   8       63.34       43.22      5.43 o 
   5   9   8      746.65      779.63     16.16 o 
   6   9   8        1.37        0.90      2.09 o 
   7   9   8       89.37       88.61      4.44 o 
   8   9   8       32.87       28.59      3.16 o 
   9   9   8      363.51      376.72      9.06 o 
  10   9   8      476.00      562.48     16.96 o 
  11   9   8        1.80        3.86      3.20 o 
  12   9   8      100.95      131.79      9.77 o 
  -2  10   8        0.02       -1.35      2.59 o 
  -1  10   8       15.76       11.72      3.01 o 
   0  10   8       34.33       35.12      3.91 o 
   1  10   8       25.78       22.36      3.09 o 
   2  10   8        6.46        4.35      1.93 o 
   3  10   8      134.82      130.71     10.34 o 
   4  10   8       51.15       39.65      3.33 o 
   5  10   8       15.54        6.21      2.03 o 
   6  10   8       94.90       85.03      4.51 o 
   7  10   8       95.49       94.56      8.38 o 
   8  10   8        1.26        2.60      1.91 o 
   9  10   8        0.11       -1.01      1.72 o 
  10  10   8       10.17        4.99      3.32 o 
  11  10   8        0.00        2.08      3.22 o 
  12  10   8      266.05      345.72     14.91 o 
   0  11   8       52.15       56.35      8.83 o 
   1  11   8       41.86       47.80      4.35 o 
   2  11   8       42.35       34.21      3.70 o 
   3  11   8      160.82      161.82      7.44 o 
   4  11   8       39.13       36.93      3.46 o 
   5  11   8        9.14        4.94      2.14 o 
   6  11   8      205.22      195.01      6.78 o 
   7  11   8       12.40       12.88      2.57 o 
   8  11   8       34.20       27.57      3.28 o 
   9  11   8       39.39       41.37      3.98 o 
  10  11   8       34.11       31.18      3.75 o 
  11  11   8       20.42       14.53      4.59 o 
   2  12   8        0.14       -0.43      2.46 o 
   3  12   8      184.55      193.83      7.33 o 
   4  12   8       25.57       20.10      3.17 o 
   5  12   8      199.88      181.68      9.10 o 
   6  12   8       45.49       42.99      3.82 o 
   7  12   8      118.86      120.89      5.67 o 
   8  12   8      120.74      127.04      9.22 o 
   9  12   8       58.59       55.59      4.40 o 
  10  12   8       27.35       20.97      3.37 o 
   5  13   8      130.61      147.16      7.73 o 
   6  13   8        0.00       -0.62      2.33 o 
   7  13   8        7.42        7.89      2.72 o 
  -7 -12   9      121.92      138.83      7.18 o 
  -6 -12   9       14.08       13.55      3.38 o 
  -5 -12   9        3.66        5.78      2.71 o 
  -4 -12   9       53.95       57.74      4.88 o 
  -3 -12   9        0.76       -0.84      2.38 o 
  -9 -11   9       47.31       52.12      7.01 o 
  -8 -11   9        0.10        2.60      2.77 o 
  -7 -11   9      130.83      142.88      6.91 o 
  -6 -11   9      207.47      217.12      8.32 o 
  -5 -11   9       19.40       18.01      3.21 o 
  -4 -11   9       14.12       16.62      3.18 o 
  -3 -11   9       87.40       85.88      5.21 o 
  -2 -11   9       41.71       51.91      4.36 o 
  -1 -11   9      199.75      244.11      8.48 o 
   0 -11   9        1.88        0.33      2.20 o 
 -10 -10   9       34.21       41.91      6.41 o 
  -9 -10   9       16.20       17.56      4.40 o 
  -8 -10   9      117.06      124.01      6.33 o 
  -7 -10   9      203.45      223.82      8.14 o 
  -6 -10   9        5.21        7.22      2.52 o 
  -5 -10   9        0.03        0.66      2.09 o 
  -4 -10   9      125.14      112.18      7.06 o 
  -3 -10   9        1.89        0.27      1.73 o 
  -2 -10   9        0.07       -0.79      1.70 o 
  -1 -10   9       12.90        8.83      2.42 o 
   0 -10   9      133.66      145.24      6.35 o 
   1 -10   9        1.20        0.49      2.73 o 
   2 -10   9       70.80       87.74      5.29 o 
 -11  -9   9       21.19       16.99      4.89 o 
 -10  -9   9       23.15       17.50      4.64 o 
  -9  -9   9       23.97       25.24      5.09 o 
  -8  -9   9       47.11       51.03      4.16 o 
  -7  -9   9      117.33      122.41      5.92 o 
  -6  -9   9       42.52       35.94      3.76 o 
  -5  -9   9       19.48       19.81      3.32 o 
  -4  -9   9        5.10        4.89      2.06 o 
  -3  -9   9       19.76       10.69      2.49 o 
  -2  -9   9        8.27        9.78      2.22 o 
  -1  -9   9      142.59      126.29      5.56 o 
   0  -9   9        5.33        5.11      2.14 o 
   1  -9   9        7.90        5.41      3.15 o 
   2  -9   9        5.56        2.51      2.12 o 
   3  -9   9        0.59       -0.81      2.13 o 
 -11  -8   9       22.87       22.62      5.27 o 
 -10  -8   9       18.03       17.31      4.44 o 
  -9  -8   9       82.47       63.55      6.40 o 
  -8  -8   9       35.74       32.00      3.67 o 
  -7  -8   9      177.49      177.34      6.79 o 
  -6  -8   9      490.80      529.62     11.20 o 
  -5  -8   9      246.57      250.78      7.76 o 
  -4  -8   9      216.79      216.06      7.03 o 
  -3  -8   9      269.74      263.74      7.59 o 
  -2  -8   9      348.64      345.78      8.58 o 
  -1  -8   9        2.86        2.61      1.70 o 
   0  -8   9      221.75      214.61      6.86 o 
   1  -8   9       23.48       16.20      2.71 o 
   2  -8   9      177.05      180.94      6.58 o 
   3  -8   9       80.10       75.96      4.59 o 
   4  -8   9       60.30       56.01      4.41 o 
   5  -8   9        1.06        2.37      2.81 o 
 -11  -7   9       67.32       70.32      5.25 o 
 -10  -7   9        0.58       -0.57      1.95 o 
  -9  -7   9      317.99      317.02      8.77 o 
  -8  -7   9       25.35       22.11      4.27 o 
  -7  -7   9       12.20        7.71      2.26 o 
  -6  -7   9       11.55       13.22      2.49 o 
  -5  -7   9       14.69       13.13      2.38 o 
  -4  -7   9        1.38        1.41      1.42 o 
  -3  -7   9      612.66      655.07     15.73 o 
  -2  -7   9       61.39       43.75      3.32 o 
  -1  -7   9      215.19      183.45      5.99 o 
   0  -7   9      562.78      523.83     10.01 o 
   1  -7   9      251.48      262.09      9.73 o 
   2  -7   9      119.87      112.37      6.33 o 
   3  -7   9        7.19        1.85      1.83 o 
   4  -7   9       11.53        7.93      2.33 o 
   5  -7   9       16.42       10.03      2.70 o 
   6  -7   9        7.10        3.57      3.07 o 
 -11  -6   9       11.22       10.41      2.98 o 
 -10  -6   9       17.11       12.95      2.86 o 
  -9  -6   9      158.22      144.15      7.99 o 
  -8  -6   9      354.04      327.99     13.14 o 
  -7  -6   9       10.58        7.39      1.73 o 
  -6  -6   9      766.43      797.75     10.78 o 
  -5  -6   9      242.85      236.86      8.08 o 
  -4  -6   9      781.98      794.26     14.63 o 
  -3  -6   9      923.69      949.65     12.96 o 
  -2  -6   9      604.22      603.57     10.10 o 
  -1  -6   9      435.91      452.38      8.84 o 
   0  -6   9     2302.44     2378.47     20.05 o 
   1  -6   9       38.36       36.15      4.07 o 
   2  -6   9      357.14      354.04     10.13 o 
   3  -6   9        1.69        1.14      1.61 o 
   4  -6   9      112.52      107.83      5.00 o 
   5  -6   9        3.72        2.03      1.91 o 
   6  -6   9       31.64       27.64      4.43 o 
   7  -6   9       29.73       26.91      4.85 o 
 -11  -5   9       74.33       71.70      5.31 o 
 -10  -5   9       32.16       22.64      3.54 o 
  -9  -5   9        6.06        3.20      2.10 o 
  -8  -5   9      118.51      101.64      5.79 o 
  -7  -5   9       38.64       26.70      2.46 o 
  -6  -5   9      143.57      131.26      5.70 o 
  -5  -5   9     1662.95     1772.93     15.17 o 
  -4  -5   9      160.59      140.50      3.56 o 
  -3  -5   9       61.58       48.32      2.27 o 
  -2  -5   9      297.45      279.64     10.49 o 
  -1  -5   9      984.79      976.70     12.68 o 
   0  -5   9      249.15      221.78      5.88 o 
   1  -5   9     1594.40     1578.58     38.45 o 
   2  -5   9        1.53        0.24      1.43 o 
   3  -5   9       52.99       37.28      3.12 o 
   4  -5   9      256.98      273.58      7.40 o 
   5  -5   9       75.57       69.77      6.45 o 
   6  -5   9        0.38        0.30      1.75 o 
   7  -5   9        3.20        3.75      2.10 o 
   8  -5   9      241.47      266.27     12.72 o 
 -11  -4   9      145.35      131.44      6.92 o 
 -10  -4   9      117.66      123.53      6.31 o 
  -9  -4   9       58.25       50.90      4.08 o 
  -8  -4   9      326.70      346.83      9.01 o 
  -7  -4   9       97.17       88.75      3.50 o 
  -6  -4   9      352.21      331.96      7.52 o 
  -5  -4   9      254.92      255.52      5.12 o 
  -4  -4   9      405.02      405.66     11.84 o 
  -3  -4   9      133.37      154.35      7.78 o 
  -2  -4   9     1561.80     1714.90     10.05 o 
  -1  -4   9       40.49       33.36      2.37 o 
   0  -4   9      123.55      109.63      6.23 o 
   1  -4   9       62.11       57.49      3.74 o 
   2  -4   9     1403.46     1366.67     33.77 o 
   3  -4   9       31.52       25.07      2.74 o 
   4  -4   9     1411.87     1548.13     33.03 o 
   5  -4   9      180.91      187.50      6.09 o 
   6  -4   9       31.40       18.13      2.85 o 
   7  -4   9       72.95       59.53      5.85 o 
   8  -4   9        0.28       -0.89      2.99 o 
   9  -4   9       77.75       97.90      8.73 o 
 -11  -3   9       87.38       96.45      6.07 o 
 -10  -3   9       19.47       15.16      3.13 o 
  -9  -3   9       37.17       37.00      3.94 o 
  -8  -3   9      247.24      224.40      7.43 o 
  -7  -3   9      455.59      429.31      9.31 o 
  -6  -3   9      518.32      527.20      7.68 o 
  -5  -3   9      171.21      175.01      4.29 o 
  -4  -3   9        3.07       -0.56      0.83 o 
  -3  -3   9      836.88      817.20      7.80 o 
  -2  -3   9      466.37      491.79      5.46 o 
  -1  -3   9      385.71      334.85     15.07 o 
   0  -3   9       25.13       23.57      1.99 o 
   1  -3   9     1626.43     1656.15     32.18 o 
   2  -3   9        0.15       -0.29      0.64 o 
   3  -3   9      388.88      403.90      5.56 o 
   4  -3   9       63.94       59.72      3.69 o 
   5  -3   9      498.06      520.24      7.83 o 
   6  -3   9        0.02        0.84      1.38 o 
   7  -3   9        4.22        4.90      2.58 o 
   8  -3   9        3.10        1.50      2.56 o 
   9  -3   9       55.11       56.71      6.56 o 
 -11  -2   9        1.68        1.45      2.62 o 
 -10  -2   9        1.23        0.89      2.26 o 
  -9  -2   9       93.62       88.81      6.27 o 
  -8  -2   9       50.04       50.29      3.88 o 
  -7  -2   9       59.99       56.53      3.82 o 
  -6  -2   9      668.22      694.88     12.46 o 
  -5  -2   9       51.30       31.98      2.06 o 
  -4  -2   9     1372.03     1413.51     10.98 o 
  -3  -2   9       13.89       14.44      1.38 o 
  -2  -2   9       23.78       23.68      1.74 o 
  -1  -2   9      814.82      856.50     13.40 o 
   0  -2   9      116.95      104.28      3.34 o 
   1  -2   9     2459.62     2477.27     13.88 o 
   2  -2   9      170.28      168.77      3.53 o 
   3  -2   9      626.42      647.26      6.77 o 
   4  -2   9      872.87      863.61     25.30 o 
   5  -2   9        8.31        3.37      1.23 o 
   6  -2   9      802.81      820.29     17.50 o 
   7  -2   9      225.65      230.84      7.41 o 
   8  -2   9        1.49        1.33      1.83 o 
   9  -2   9      213.86      227.35      8.26 o 
  10  -2   9       41.34       32.84      5.97 o 
 -11  -1   9       68.15       70.21      5.86 o 
 -10  -1   9       19.38       22.61      3.75 o 
  -9  -1   9      249.70      263.18      8.82 o 
  -8  -1   9       19.02       17.06      2.86 o 
  -7  -1   9      587.44      594.58     16.61 o 
  -6  -1   9      295.42      280.41      5.57 o 
  -5  -1   9      128.65      120.80      3.54 o 
  -4  -1   9       26.73       33.69      2.04 o 
  -3  -1   9      152.75      161.43      3.56 o 
  -2  -1   9       13.66       14.82      1.60 o 
  -1  -1   9      506.61      526.76      8.93 o 
   0  -1   9      749.59      827.37     15.04 o 
   1  -1   9     2445.40     2772.51     11.61 o 
   2  -1   9     4177.90     4534.21     21.72 o 
   3  -1   9       14.16       26.13      1.50 o 
   4  -1   9      338.58      297.58      5.14 o 
   5  -1   9        0.03        0.66      0.99 o 
   6  -1   9      140.00      125.69      3.99 o 
   7  -1   9       85.79       65.76      3.18 o 
   8  -1   9      111.50      100.96      8.30 o 
   9  -1   9      241.54      256.98      8.50 o 
  10  -1   9        2.53        1.95      2.46 o 
  11  -1   9      126.93      162.94      7.94 o 
 -10   0   9      286.79      323.02     18.18 o 
  -9   0   9        3.67        3.28      2.51 o 
  -8   0   9        0.96        2.34      2.01 o 
  -7   0   9        5.95        1.98      1.78 o 
  -6   0   9      115.42      115.93      4.86 o 
  -5   0   9       13.98       15.12      1.54 o 
  -4   0   9      308.50      271.39      4.94 o 
  -3   0   9        1.62        7.11      1.94 o 
  -2   0   9      323.50      300.04      4.38 o 
  -1   0   9        3.76       12.33      5.38 o 
   0   0   9       14.34       15.45      4.58 o 
   1   0   9        0.64        0.26      0.51 o 
   2   0   9     1333.51     1371.84     16.09 o 
   3   0   9       50.13       37.37      1.55 o 
   4   0   9      644.24      657.24     10.47 o 
   5   0   9      231.13      251.34      6.98 o 
   6   0   9      277.25      257.31      5.32 o 
   7   0   9       64.49       40.27      2.52 o 
   8   0   9       31.58       29.07      3.34 o 
   9   0   9      336.56      387.03     10.46 o 
  10   0   9        1.55        3.69      2.57 o 
  11   0   9        7.04        2.94      2.81 o 
 -10   1   9       83.86       79.83      6.06 o 
  -9   1   9      353.93      401.04     12.80 o 
  -8   1   9      100.36       93.94      5.32 o 
  -7   1   9      531.44      556.95     11.33 o 
  -6   1   9       52.27       43.96      3.40 o 
  -5   1   9      112.97      104.27      5.47 o 
  -4   1   9       25.32       20.54      1.74 o 
  -3   1   9      572.65      620.61      8.51 o 
  -2   1   9     4459.96     4920.17     22.32 o 
  -1   1   9     2403.10     2673.01     12.18 o 
   0   1   9     1007.29     1057.50      7.00 o 
   1   1   9      990.19     1043.10     16.70 o 
   2   1   9       49.48       41.39      1.49 o 
   3   1   9       55.53       45.85      2.56 o 
   4   1   9      259.38      264.37      4.46 o 
   5   1   9        5.27        7.20      1.21 o 
   6   1   9      367.24      356.87      6.24 o 
   7   1   9       92.49       79.96      3.23 o 
   8   1   9       49.00       40.54      3.59 o 
   9   1   9       33.58       32.72      3.60 o 
  10   1   9       95.22       95.27      5.56 o 
  11   1   9      205.30      215.89      8.58 o 
  -9   2   9       18.81       13.16      3.45 o 
  -8   2   9      107.52      111.48      5.95 o 
  -7   2   9        0.34       -0.41      1.72 o 
  -6   2   9      222.59      200.43      7.04 o 
  -5   2   9      264.11      225.42      6.33 o 
  -4   2   9     1837.11     1917.49     30.23 o 
  -3   2   9      480.82      472.09      6.50 o 
  -2   2   9      185.21      169.56      4.16 o 
  -1   2   9     1759.98     1775.93     21.86 o 
   0   2   9      190.36      147.60      2.60 o 
   1   2   9      158.72      165.17      2.55 o 
   2   2   9        0.84        1.01      0.50 o 
   3   2   9       10.94       11.41      1.18 o 
   4   2   9      827.05      810.27      7.41 o 
   5   2   9      230.43      219.92      4.30 o 
   6   2   9     1178.01     1214.01     10.86 o 
   7   2   9      318.61      345.61      6.15 o 
   8   2   9      434.16      425.70      9.35 o 
   9   2   9       20.81       11.52      2.52 o 
  10   2   9       10.33        9.03      2.55 o 
  11   2   9        0.01       -0.24      2.49 o 
  12   2   9       42.02       53.10      5.37 o 
  -9   3   9       53.11       65.15      8.18 o 
  -8   3   9       14.94       13.49      3.18 o 
  -7   3   9        1.89        0.89      2.08 o 
  -6   3   9        0.44        0.10      1.42 o 
  -5   3   9       94.75       73.74      3.16 o 
  -4   3   9       10.50        6.30      1.43 o 
  -3   3   9       30.54       23.27      1.77 o 
  -2   3   9        5.70        5.95      1.84 o 
  -1   3   9     1128.94     1141.44      8.09 o 
   0   3   9      326.78      321.29      3.65 o 
   1   3   9      503.79      429.04     11.36 o 
   2   3   9      574.03      604.06     20.03 o 
   3   3   9      949.56      961.10     23.83 o 
   4   3   9      348.86      343.50      4.69 o 
   5   3   9     1491.43     1577.47     11.02 o 
   6   3   9      118.59      117.59      3.37 o 
   7   3   9       45.00       38.32      2.26 o 
   8   3   9      342.49      361.57      6.52 o 
   9   3   9       41.81       37.15      3.66 o 
  10   3   9        0.43        0.61      2.00 o 
  11   3   9      106.06      113.47      6.16 o 
  12   3   9       20.17       25.17      4.02 o 
  -8   4   9       95.93      100.75      9.82 o 
  -7   4   9       25.41       25.66      6.02 o 
  -6   4   9      100.44      111.35      4.58 o 
  -5   4   9       64.66       59.70      3.79 o 
  -4   4   9      940.07      984.50     20.64 o 
  -3   4   9        0.06        1.93      1.30 o 
  -2   4   9     1691.15     1753.82     15.67 o 
  -1   4   9       28.21       26.84      1.49 o 
   0   4   9      213.16      223.06      7.09 o 
   1   4   9       16.56       23.43      5.03 o 
   2   4   9     1306.24     1446.19     13.07 o 
   3   4   9        8.84       15.03      6.06 o 
   4   4   9      379.06      382.86      7.12 o 
   5   4   9        0.22        3.06      0.95 o 
   6   4   9      135.41      126.56      3.42 o 
   7   4   9        7.57        7.39      1.33 o 
   8   4   9      154.44      136.37      4.01 o 
   9   4   9      248.10      253.73      7.56 o 
  10   4   9      320.12      322.58      9.11 o 
  11   4   9      164.66      143.73      6.71 o 
  12   4   9       12.07        7.10      3.12 o 
  -7   5   9       39.73       56.82      8.20 o 
  -6   5   9        7.12        4.55      2.68 o 
  -5   5   9      190.22      184.43     10.82 o 
  -4   5   9      164.96      175.25      6.32 o 
  -3   5   9       49.11       40.81      3.26 o 
  -2   5   9        0.20       -0.15      1.51 o 
  -1   5   9      419.17      407.62     23.74 o 
   0   5   9        1.16        3.30      2.71 o 
   1   5   9      581.60      581.43      8.92 o 
   2   5   9        0.42       10.70      3.11 o 
   3   5   9     1644.74     1599.31     14.34 o 
   4   5   9       77.21       67.23      3.23 o 
   5   5   9      445.46      463.78      5.64 o 
   6   5   9      405.57      405.90      5.87 o 
   7   5   9      648.11      665.27      8.12 o 
   8   5   9       63.60       58.78      2.77 o 
   9   5   9       82.22       67.58      4.03 o 
  10   5   9       30.10       31.90      3.49 o 
  11   5   9       26.83       36.32      4.01 o 
  12   5   9      487.69      582.72     15.00 o 
  13   5   9       22.70       19.93      4.00 o 
  -6   6   9        7.59        1.56      3.82 o 
  -5   6   9        1.80       -0.83      3.27 o 
  -4   6   9      160.42      168.45      6.61 o 
  -3   6   9       96.22       85.65      4.62 o 
  -2   6   9      733.80      763.57     14.93 o 
  -1   6   9      376.17      378.09      8.36 o 
   0   6   9     1666.28     1735.92     16.74 o 
   1   6   9      169.05      150.54      4.94 o 
   2   6   9       52.07       53.30      3.04 o 
   3   6   9        0.17        0.53      1.32 o 
   4   6   9      222.22      200.82      6.98 o 
   5   6   9      245.34      245.10      6.19 o 
   6   6   9      719.34      734.11     30.57 o 
   7   6   9        7.76        2.60      1.21 o 
   8   6   9       24.88       13.78      1.78 o 
   9   6   9       30.64       18.21      2.11 o 
  10   6   9       79.09       61.08      4.04 o 
  11   6   9       65.86       64.67      4.64 o 
  12   6   9       82.23       84.93      6.42 o 
  13   6   9       16.56       17.22      3.67 o 
  -5   7   9       40.40       30.59      6.49 o 
  -4   7   9      120.64      133.29      6.34 o 
  -3   7   9       40.14       35.91      3.75 o 
  -2   7   9       38.60       35.09      3.61 o 
  -1   7   9      255.11      261.79      7.45 o 
   0   7   9       21.16       23.43      3.60 o 
   1   7   9      324.72      319.87      7.54 o 
   2   7   9        5.00       22.57      4.70 o 
   3   7   9      392.54      374.99      7.81 o 
   4   7   9      243.26      240.20      6.34 o 
   5   7   9      658.63      681.01     28.29 o 
   6   7   9      285.94      257.72     10.92 o 
   7   7   9        1.86        1.59      2.97 o 
   8   7   9      209.54      194.46      6.30 o 
   9   7   9       17.24       11.07      2.32 o 
  10   7   9       12.28        5.31      2.81 o 
  11   7   9      234.74      249.55     12.42 o 
  12   7   9       75.82       89.97      8.39 o 
  13   7   9       90.86       94.70      9.07 o 
  -4   8   9        3.17        7.98      4.68 o 
  -3   8   9      143.04      148.87      6.82 o 
  -2   8   9       82.27       79.82      4.90 o 
  -1   8   9       79.32       66.11      4.27 o 
   0   8   9       86.21       84.02      4.49 o 
   1   8   9      114.67      106.66      4.80 o 
   2   8   9      390.64      422.37      8.87 o 
   3   8   9       14.43       10.52      2.10 o 
   4   8   9       88.27       86.82      4.14 o 
   5   8   9      208.36      191.94      5.95 o 
   6   8   9      897.74      965.62     13.45 o 
   7   8   9       43.11       30.81      3.11 o 
   8   8   9       87.09       74.41      5.53 o 
   9   8   9       37.68       22.65      2.98 o 
  10   8   9        0.17        0.64      2.85 o 
  11   8   9       11.17       12.27      4.17 o 
  12   8   9       18.11       16.00      5.01 o 
  -3   9   9      187.89      215.60      9.14 o 
  -2   9   9        0.00       -1.09      2.19 o 
  -1   9   9       19.81       17.09      3.07 o 
   0   9   9       31.03       25.43      3.32 o 
   1   9   9        6.37        4.23      1.98 o 
   2   9   9       39.28       29.71      3.15 o 
   3   9   9       52.71       33.30      3.05 o 
   4   9   9      101.28       91.67      6.33 o 
   5   9   9      109.71      115.23      7.46 o 
   6   9   9      284.93      265.26      7.77 o 
   7   9   9       84.24       79.80      4.33 o 
   8   9   9      268.83      252.45      7.47 o 
   9   9   9      112.88      115.90      5.38 o 
  10   9   9       12.92       10.81      3.69 o 
  11   9   9       95.27      107.56      8.37 o 
  12   9   9        1.76        1.48      3.55 o 
  -2  10   9       43.38       47.40      5.05 o 
  -1  10   9       73.33       70.46      6.51 o 
   0  10   9      209.40      227.68      8.05 o 
   1  10   9       23.85       18.81      3.05 o 
   2  10   9       18.41       15.69      2.73 o 
   3  10   9        4.99        1.91      1.78 o 
   4  10   9        5.22       11.09      9.21 o 
   5  10   9       46.02       36.45      4.27 o 
   6  10   9      145.51      145.32     13.77 o 
   7  10   9        8.36        5.58      2.10 o 
   8  10   9       55.33       40.13      3.83 o 
   9  10   9      142.74      136.68      7.86 o 
  10  10   9      340.19      374.05     14.05 o 
  11  10   9        5.62        7.26      3.73 o 
  12  10   9      112.01      115.76      9.11 o 
   0  11   9        2.96        3.05      2.60 o 
   1  11   9      280.75      302.97      9.49 o 
   2  11   9       61.11       47.03      4.05 o 
   3  11   9        4.40        2.73      2.03 o 
   4  11   9       30.89       26.91      3.35 o 
   5  11   9      243.28      258.32      7.89 o 
   6  11   9       22.18       20.95      3.06 o 
   7  11   9      187.42      192.85      9.00 o 
   8  11   9      174.07      187.23      9.50 o 
   9  11   9       31.96       25.85      3.43 o 
  10  11   9       59.25       56.14      4.35 o 
  11  11   9        3.20       -0.40      3.21 o 
   2  12   9       11.62       12.07      3.16 o 
   3  12   9       10.05        8.83      2.87 o 
   4  12   9       25.90       21.63      3.49 o 
   5  12   9       13.57        7.40      2.52 o 
   6  12   9        0.30       -0.70      1.98 o 
   7  12   9       52.20       49.98      4.15 o 
   8  12   9      117.56      116.54      5.79 o 
   9  12   9        6.53        6.19      2.62 o 
  10  12   9       70.11       74.41      5.02 o 
  -6 -12  10      290.77      350.73     11.01 o 
  -5 -12  10       63.67       83.08      5.72 o 
  -8 -11  10      318.66      382.19     11.28 o 
  -7 -11  10       72.79       82.02      6.70 o 
  -6 -11  10       48.69       59.57      5.03 o 
  -5 -11  10      110.41      103.75      5.99 o 
  -4 -11  10       51.27       50.62      4.53 o 
  -3 -11  10        0.06        0.09      2.16 o 
  -2 -11  10       10.29        7.62      2.71 o 
  -1 -11  10        0.21       -0.87      2.24 o 
 -10 -10  10        1.32        1.78      3.56 o 
  -9 -10  10       10.96       11.50      4.34 o 
  -8 -10  10       34.61       39.64      5.01 o 
  -7 -10  10        0.63        0.85      2.35 o 
  -6 -10  10       37.31       39.13      4.24 o 
  -5 -10  10      291.41      330.80      9.66 o 
  -4 -10  10      312.56      339.80      9.70 o 
  -3 -10  10       99.23       94.04      5.23 o 
  -2 -10  10      147.63      146.97      6.47 o 
  -1 -10  10       11.98       10.05      2.57 o 
   0 -10  10       63.60       61.39      4.53 o 
   1 -10  10       26.96       29.19      3.80 o 
 -10  -9  10       54.62       53.88      6.20 o 
  -9  -9  10        5.56        4.92      3.60 o 
  -8  -9  10      249.85      264.59      8.77 o 
  -7  -9  10       57.43       64.73      4.75 o 
  -6  -9  10        0.22       -1.27      1.77 o 
  -5  -9  10      178.80      195.75      7.29 o 
  -4  -9  10        9.63       10.81      2.54 o 
  -3  -9  10      138.74      122.29      5.65 o 
  -2  -9  10       42.62       37.31      3.58 o 
  -1  -9  10      116.92      113.25      5.40 o 
   0  -9  10      107.19      113.41      5.60 o 
   1  -9  10       89.94       89.86      5.05 o 
   2  -9  10      127.59      139.20      6.22 o 
   3  -9  10       17.28       16.87      3.27 o 
 -11  -8  10        0.18       -3.69      3.11 o 
 -10  -8  10        6.19        5.01      3.51 o 
  -9  -8  10      280.51      295.39     12.94 o 
  -8  -8  10      117.41      125.35      8.17 o 
  -7  -8  10      215.61      207.76      7.49 o 
  -6  -8  10       21.25       12.78      2.61 o 
  -5  -8  10      360.74      388.03     19.59 o 
  -4  -8  10      125.78      104.89      5.88 o 
  -3  -8  10       37.63       26.82      3.11 o 
  -2  -8  10        0.15        0.78      1.59 o 
  -1  -8  10        0.16       -0.66      1.53 o 
   0  -8  10       62.76       57.81      3.98 o 
   1  -8  10        0.01        0.46      1.70 o 
   2  -8  10       83.59       71.40      4.48 o 
   3  -8  10       26.76       22.08      3.89 o 
   4  -8  10      221.20      247.23      8.28 o 
 -11  -7  10        4.64        3.72      3.58 o 
 -10  -7  10       13.10       10.02      3.57 o 
  -9  -7  10       16.18       12.09      3.54 o 
  -8  -7  10       38.79       33.20      5.09 o 
  -7  -7  10        2.69        3.74      1.99 o 
  -6  -7  10      245.34      254.05      7.76 o 
  -5  -7  10      185.00      198.92      6.75 o 
  -4  -7  10      234.08      230.04     12.07 o 
  -3  -7  10        1.47        9.33      4.58 o 
  -2  -7  10       19.85       20.93      2.64 o 
  -1  -7  10        0.14       -1.25      1.42 o 
   0  -7  10      868.90      865.04     13.10 o 
   1  -7  10      668.64      654.52     11.59 o 
   2  -7  10      273.96      301.27      8.29 o 
   3  -7  10      222.52      238.68      7.50 o 
   4  -7  10      117.80      121.91      5.72 o 
   5  -7  10       18.49       16.46      2.98 o 
   6  -7  10       46.87       42.95      5.24 o 
 -11  -6  10       57.23       70.22      5.31 o 
 -10  -6  10      101.93      117.57      6.09 o 
  -9  -6  10       30.87       26.72      3.42 o 
  -8  -6  10       24.43       44.29      3.62 o 
  -7  -6  10      370.42      371.51      7.11 o 
  -6  -6  10      199.24      199.80      6.72 o 
  -5  -6  10       60.76       64.06      3.87 o 
  -4  -6  10        1.00        3.17      1.74 o 
  -3  -6  10      150.54      139.81      5.34 o 
  -2  -6  10      240.14      222.89      6.51 o 
  -1  -6  10     1031.38     1029.97     29.26 o 
   0  -6  10      390.99      354.09      8.09 o 
   1  -6  10       96.88       98.53      7.18 o 
   2  -6  10       27.82       23.20      2.84 o 
   3  -6  10       71.91       69.75      4.07 o 
   4  -6  10       50.73       42.86      3.52 o 
   5  -6  10       10.64       10.58      2.55 o 
   6  -6  10        0.12       -1.63      2.47 o 
   7  -6  10      114.76      124.25      8.06 o 
 -11  -5  10       20.85       13.22      3.37 o 
 -10  -5  10       25.96       20.46      3.43 o 
  -9  -5  10       84.88       73.34      4.80 o 
  -8  -5  10       72.01       60.66      4.08 o 
  -7  -5  10      495.54      499.98     12.83 o 
  -6  -5  10      953.81      979.25     10.81 o 
  -5  -5  10      156.30      150.35      6.46 o 
  -4  -5  10     1215.36     1273.05     10.58 o 
  -3  -5  10      664.11      651.25     10.49 o 
  -2  -5  10        9.61       10.13      1.86 o 
  -1  -5  10       32.39       22.39      3.02 o 
   0  -5  10       29.57       23.57      2.51 o 
   1  -5  10      485.59      451.20      9.83 o 
   2  -5  10      946.38      928.91     12.78 o 
   3  -5  10      266.36      248.79      6.93 o 
   4  -5  10       35.61       31.70      3.76 o 
   5  -5  10        2.79        0.35      1.73 o 
   6  -5  10       34.94       31.71      3.60 o 
   7  -5  10        2.60        5.08      3.00 o 
 -11  -4  10      150.36      156.02      7.52 o 
 -10  -4  10       68.18       60.63      4.75 o 
  -9  -4  10       67.97       47.24      4.23 o 
  -8  -4  10       45.13       34.13      4.61 o 
  -7  -4  10      135.54      124.67      5.24 o 
  -6  -4  10        3.34        2.07      1.32 o 
  -5  -4  10      137.08      125.65      3.81 o 
  -4  -4  10      544.52      553.74      7.16 o 
  -3  -4  10     1477.92     1537.04     14.96 o 
  -2  -4  10      240.06      239.15     12.75 o 
  -1  -4  10     1152.86     1133.67     60.88 o 
   0  -4  10       16.53       18.59      2.00 o 
   1  -4  10      431.87      398.75     15.03 o 
   2  -4  10       60.13       51.95      3.39 o 
   3  -4  10     1023.88     1014.80     13.02 o 
   4  -4  10      414.22      413.90      8.83 o 
   5  -4  10      140.76      122.91      5.21 o 
   6  -4  10       73.85       54.93      3.84 o 
   7  -4  10       29.94       20.64      4.11 o 
   8  -4  10        3.75        3.30      3.28 o 
 -11  -3  10        8.58       10.08      3.23 o 
 -10  -3  10       17.18       15.92      3.32 o 
  -9  -3  10      114.96      100.11      5.53 o 
  -8  -3  10      138.13      134.01      5.97 o 
  -7  -3  10      108.22      102.81      4.88 o 
  -6  -3  10     1361.07     1446.99     23.93 o 
  -5  -3  10      125.54      115.05      3.63 o 
  -4  -3  10      791.28      756.82      8.38 o 
  -3  -3  10     1361.67     1524.25     16.90 o 
  -2  -3  10     1158.61     1186.53     13.03 o 
  -1  -3  10      169.97      184.69      5.08 o 
   0  -3  10       28.33       33.69      2.34 o 
   1  -3  10      487.64      489.63     15.18 o 
   2  -3  10      990.33      918.41      7.03 o 
   3  -3  10        4.50        4.61      1.08 o 
   4  -3  10      429.66      413.54      8.39 o 
   5  -3  10      280.23      258.07      5.68 o 
   6  -3  10      110.47      104.56      5.11 o 
   7  -3  10       58.00       53.05      5.74 o 
   8  -3  10       19.11       12.96      3.98 o 
   9  -3  10       17.84       17.25      4.58 o 
 -11  -2  10      124.37      145.27      7.58 o 
 -10  -2  10        2.86        2.36      2.38 o 
  -9  -2  10      161.39      172.81      7.20 o 
  -8  -2  10        2.26        1.04      1.88 o 
  -7  -2  10      267.13      285.85      7.97 o 
  -6  -2  10       68.26       60.75      2.94 o 
  -5  -2  10      394.22      373.53      7.82 o 
  -4  -2  10       28.34       27.52      1.83 o 
  -3  -2  10      105.38       62.95      2.40 o 
  -2  -2  10      110.50      110.65      2.83 o 
  -1  -2  10      125.20       80.83      2.19 o 
   0  -2  10      115.70      110.01      2.48 o 
   1  -2  10     1304.72     1271.35      9.14 o 
   2  -2  10       46.85       46.85      1.72 o 
   3  -2  10      139.32      145.03      3.28 o 
   4  -2  10       15.85        4.88      1.24 o 
   5  -2  10       23.48       20.97      2.01 o 
   6  -2  10       91.31       72.01      3.24 o 
   7  -2  10       13.27        6.44      1.74 o 
   8  -2  10      147.74      131.03      6.01 o 
   9  -2  10        1.29        2.90      3.29 o 
  10  -2  10       30.05       25.35      5.53 o 
 -10  -1  10       14.74       13.27      3.25 o 
  -9  -1  10        8.84        8.74      2.67 o 
  -8  -1  10       12.67       13.30      2.73 o 
  -7  -1  10      194.70      191.14      6.64 o 
  -6  -1  10      112.08      114.95      3.85 o 
  -5  -1  10      127.26      121.67      3.72 o 
  -4  -1  10     1621.36     1648.84     12.41 o 
  -3  -1  10       10.79       23.51      3.41 o 
  -2  -1  10      265.12      283.28      4.45 o 
  -1  -1  10      666.70      760.22     10.10 o 
   0  -1  10        0.65        1.97      0.64 o 
   1  -1  10      405.94      446.86      5.18 o 
   2  -1  10      373.34      361.95      4.52 o 
   3  -1  10      559.79      671.78      6.70 o 
   4  -1  10     1704.90     1734.14     19.36 o 
   5  -1  10        0.06       -0.71      0.92 o 
   6  -1  10      639.25      658.40     12.49 o 
   7  -1  10       34.06       21.64      2.28 o 
   8  -1  10        9.63        8.01      2.39 o 
   9  -1  10      411.18      472.12     11.31 o 
  10  -1  10       21.14       19.55      3.60 o 
 -10   0  10       13.83        7.69      3.26 o 
  -9   0  10       12.33       10.63      3.02 o 
  -8   0  10       41.13       30.19      3.73 o 
  -7   0  10       38.97       35.17      3.51 o 
  -6   0  10       52.46       36.77      3.15 o 
  -5   0  10     1227.65     1277.54     11.54 o 
  -4   0  10        2.47        2.24      1.02 o 
  -3   0  10       82.40       90.58      2.83 o 
  -2   0  10       97.59       87.01      2.55 o 
  -1   0  10       33.79       19.75      1.26 o 
   0   0  10      524.39      536.97      8.60 o 
   2   0  10      114.63      116.30      2.58 o 
   3   0  10        1.76        6.31      0.97 o 
   4   0  10        2.08        3.85      1.03 o 
   5   0  10      191.68      173.96      4.19 o 
   6   0  10        6.02        4.22      1.35 o 
   7   0  10      168.04      141.92      4.37 o 
   8   0  10       38.27       38.59      3.69 o 
   9   0  10      639.55      721.43     13.65 o 
  10   0  10        1.36        2.86      2.38 o 
  11   0  10       80.16       89.51      5.96 o 
  -9   1  10        2.34       10.91      3.73 o 
  -8   1  10        7.25        2.87      2.23 o 
  -7   1  10        0.21        0.17      1.78 o 
  -6   1  10       10.68        5.24      1.87 o 
  -5   1  10      811.50      817.17     21.65 o 
  -4   1  10      381.89      356.47      5.94 o 
  -3   1  10      185.71      208.14      4.19 o 
  -2   1  10     1622.95     1641.36     15.38 o 
  -1   1  10      918.88      968.20     14.41 o 
   0   1  10       39.76       32.27      1.41 o 
   1   1  10       67.89       78.58      3.49 o 
   2   1  10      348.67      369.36      6.86 o 
   3   1  10       40.99       47.96      1.79 o 
   4   1  10      744.52      735.39      7.54 o 
   5   1  10       12.54        9.03      1.34 o 
   6   1  10      792.69      853.14     12.41 o 
   7   1  10      233.65      201.41      5.00 o 
   8   1  10      172.29      176.08      6.31 o 
   9   1  10       11.80       11.63      2.65 o 
  10   1  10       10.52        5.63      2.61 o 
  11   1  10        4.80        7.02      3.00 o 
  -9   2  10      185.13      199.48      8.45 o 
  -8   2  10       17.22       18.16      5.24 o 
  -7   2  10       39.39       47.45      7.37 o 
  -6   2  10       95.77       68.95      3.46 o 
  -5   2  10        4.32        2.14      1.32 o 
  -4   2  10        4.35        2.55      1.20 o 
  -3   2  10       67.56       62.60      2.51 o 
  -2   2  10      141.03      123.28      3.09 o 
  -1   2  10      309.94      288.81      4.63 o 
   0   2  10      272.07      244.71      3.52 o 
   1   2  10      285.81      209.18      3.06 o 
   2   2  10      243.91      273.37      3.87 o 
   3   2  10      242.86      219.99      4.42 o 
   4   2  10       62.61       67.88      2.32 o 
   5   2  10      882.55      847.26      9.04 o 
   6   2  10      643.70      636.34      7.91 o 
   7   2  10      397.38      389.73      6.68 o 
   8   2  10      561.18      582.12      8.52 o 
   9   2  10      288.12      309.57      8.66 o 
  10   2  10       55.83       54.64      4.50 o 
  11   2  10      259.37      294.21      9.70 o 
  12   2  10       44.74       46.58      5.22 o 
  -8   3  10       10.49        5.21      4.58 o 
  -7   3  10        1.08        1.96      2.19 o 
  -6   3  10      197.38      197.49      6.96 o 
  -5   3  10        0.77       -0.18      1.23 o 
  -4   3  10      157.92      163.59      4.30 o 
  -3   3  10      126.02      110.32      3.32 o 
  -2   3  10     1065.48     1034.04      8.91 o 
  -1   3  10       88.33       85.16      4.09 o 
   0   3  10      469.28      467.66      4.68 o 
   1   3  10      256.32      263.67      4.97 o 
   2   3  10      460.35      453.85      4.10 o 
   3   3  10     1335.51     1461.41     22.18 o 
   4   3  10      294.18      247.86      4.09 o 
   5   3  10      284.33      283.90      4.80 o 
   6   3  10      395.77      387.22      9.73 o 
   7   3  10      132.87      112.03      3.71 o 
   8   3  10      919.70      949.71     10.53 o 
   9   3  10       64.15       46.55      3.68 o 
  10   3  10      346.76      387.03     10.07 o 
  11   3  10       25.51       35.02      4.27 o 
  12   3  10        3.76        0.05      2.80 o 
  -8   4  10        2.37        1.22      4.47 o 
  -7   4  10       33.19       39.56      6.93 o 
  -6   4  10      121.61      132.22      9.98 o 
  -5   4  10        5.65        3.44      3.19 o 
  -4   4  10       16.95       18.06      1.97 o 
  -3   4  10      368.96      332.39     10.38 o 
  -2   4  10       19.76       12.14      2.44 o 
  -1   4  10      266.54      247.29      3.95 o 
   0   4  10      442.27      431.59      7.72 o 
   1   4  10     1443.87     1471.28     28.79 o 
   2   4  10       39.82       34.22      3.56 o 
   3   4  10     5008.38     5220.04     26.08 o 
   4   4  10      119.77       97.46      2.51 o 
   5   4  10      779.14      788.37      7.71 o 
   6   4  10       30.84       27.96      1.83 o 
   7   4  10       91.63       77.63      3.00 o 
   8   4  10       33.62       36.61      2.44 o 
   9   4  10       15.04       10.94      2.44 o 
  10   4  10       58.20       45.53      4.17 o 
  11   4  10       50.60       46.01      4.54 o 
  12   4  10       10.80        5.69      2.89 o 
  -7   5  10        9.58        4.16      4.55 o 
  -6   5  10        8.03        8.14      4.09 o 
  -5   5  10       27.97       20.44      5.02 o 
  -4   5  10      276.86      284.42      8.12 o 
  -3   5  10        0.13       -0.50      1.57 o 
  -2   5  10      284.27      262.92      7.15 o 
  -1   5  10      678.20      675.11     10.68 o 
   0   5  10      109.12      102.67      4.13 o 
   1   5  10        2.52        1.92      1.15 o 
   2   5  10      113.05      128.20      4.37 o 
   3   5  10        0.02       -0.21      1.06 o 
   4   5  10     2119.76     2394.93     79.56 o 
   5   5  10       51.74       42.35      1.95 o 
   6   5  10      361.57      344.44     13.01 o 
   7   5  10       17.37       13.79      1.67 o 
   8   5  10       42.30       38.12      2.45 o 
   9   5  10       12.05        5.99      2.09 o 
  10   5  10       14.20       12.36      2.71 o 
  11   5  10       27.87       28.15      3.72 o 
  12   5  10      161.21      170.20      7.81 o 
  -6   6  10       10.25       10.15      3.36 o 
  -5   6  10       45.58       41.35      6.85 o 
  -4   6  10        2.78        2.16      2.06 o 
  -3   6  10      310.38      319.77      8.70 o 
  -2   6  10      269.17      279.04      7.77 o 
  -1   6  10      234.58      240.51     14.73 o 
   0   6  10      487.75      496.57     12.13 o 
   1   6  10      138.38      116.90      5.63 o 
   2   6  10      460.22      450.52      8.44 o 
   3   6  10      186.93      167.31      5.16 o 
   4   6  10        1.52        3.69      1.44 o 
   5   6  10     1089.47     1146.56     13.61 o 
   6   6  10      483.90      470.51      9.03 o 
   7   6  10      123.01      119.56      4.82 o 
   8   6  10        0.69        1.51      1.59 o 
   9   6  10        9.56        5.48      1.59 o 
  10   6  10        8.15        3.94      2.13 o 
  11   6  10      496.24      554.66     12.09 o 
  12   6  10        2.61       -0.13      2.55 o 
  -5   7  10       50.32       43.26      7.69 o 
  -4   7  10       10.02        8.93      4.27 o 
  -3   7  10      347.14      405.01     10.37 o 
  -2   7  10      438.75      481.80     11.05 o 
  -1   7  10      152.46      153.01      6.30 o 
   0   7  10     1207.67     1273.39     27.33 o 
   1   7  10      215.19      184.90      5.94 o 
   2   7  10       42.12       42.68      3.01 o 
   3   7  10       53.72       38.17      3.01 o 
   4   7  10      151.43      146.38      5.17 o 
   5   7  10       46.31       40.10      5.02 o 
   6   7  10      141.58      134.08      5.16 o 
   7   7  10     1088.99     1114.35     28.06 o 
   8   7  10      339.18      361.65     13.98 o 
   9   7  10       17.39       10.16      2.35 o 
  10   7  10        6.00        5.45      3.33 o 
  11   7  10       11.75       12.23      4.35 o 
  12   7  10       53.30       59.26      7.69 o 
  -4   8  10       28.90       44.35      7.70 o 
  -3   8  10      129.98      143.02      6.78 o 
  -2   8  10       49.80       46.05      4.32 o 
  -1   8  10       35.92       37.40      3.78 o 
   0   8  10       51.82       54.29      3.87 o 
   1   8  10      138.63      124.22      5.27 o 
   2   8  10       70.35       73.36      8.72 o 
   3   8  10       53.30       37.17      3.11 o 
   4   8  10      522.94      495.14      9.60 o 
   5   8  10       10.61       10.15      2.15 o 
   6   8  10        4.96        4.51      1.93 o 
   7   8  10      369.45      360.29      8.58 o 
   8   8  10      117.78      127.13      5.37 o 
   9   8  10        0.07        0.31      1.85 o 
  10   8  10        1.84        4.09      3.21 o 
  11   8  10      477.79      549.41     18.08 o 
  12   8  10       22.03       21.51      5.35 o 
  -3   9  10       59.68       55.60      5.42 o 
  -2   9  10       73.22       66.59      4.99 o 
  -1   9  10       17.48       15.99      3.06 o 
   0   9  10      155.57      167.83      6.68 o 
   1   9  10        8.90        6.70      2.17 o 
   2   9  10      290.65      288.78      9.21 o 
   3   9  10       97.22       85.05      4.48 o 
   4   9  10       11.38        7.53      2.01 o 
   5   9  10      300.77      294.78      7.87 o 
   6   9  10       13.12        7.27      2.10 o 
   7   9  10       66.14       55.36      3.75 o 
   8   9  10       76.85       71.92      4.32 o 
   9   9  10        0.48        0.43      1.89 o 
  10   9  10       60.80       52.29      5.93 o 
  11   9  10       47.30       46.14      6.46 o 
  12   9  10       89.96      111.85      9.13 o 
  -1  10  10       37.00       36.96      4.40 o 
   0  10  10       27.03       20.68      3.38 o 
   1  10  10        3.42        1.56      2.13 o 
   2  10  10       21.54       14.87      2.65 o 
   3  10  10      129.42      120.11      5.41 o 
   4  10  10       56.23       52.70      3.86 o 
   5  10  10      733.82      825.11     35.48 o 
   6  10  10      164.85      154.66      7.37 o 
   7  10  10       28.67       23.97      3.05 o 
   8  10  10      128.95      123.23     13.88 o 
   9  10  10      181.27      182.58      6.89 o 
  10  10  10       41.76       40.87      5.81 o 
  11  10  10       41.16       32.97      5.99 o 
   0  11  10       21.93       19.31      3.57 o 
   1  11  10       73.43       80.63      5.31 o 
   2  11  10      115.90      122.53      5.97 o 
   3  11  10        1.64        0.39      1.91 o 
   4  11  10       17.17       18.33      2.92 o 
   5  11  10        1.67        1.12      3.23 o 
   6  11  10      267.03      270.72      8.17 o 
   7  11  10        9.31       12.62      2.75 o 
   8  11  10      357.06      386.82      9.85 o 
   9  11  10       46.07       48.88      4.34 o 
  10  11  10       36.04       33.60      3.88 o 
  11  11  10        3.78        0.36      3.20 o 
   3  12  10      119.68      115.01      5.99 o 
   4  12  10        7.28        5.81      2.66 o 
   5  12  10      177.95      186.68     13.04 o 
   6  12  10        4.17        1.98      2.17 o 
   7  12  10      367.64      411.50     10.40 o 
   8  12  10       26.66       29.22      6.37 o 
   9  12  10       91.52      102.03      7.85 o 
  -8 -11  11       25.97       24.42      4.10 o 
  -7 -11  11       55.34       54.45      5.03 o 
  -6 -11  11      105.66       97.72      7.26 o 
  -5 -11  11       51.84       45.84      4.52 o 
  -4 -11  11      198.32      231.94      8.59 o 
  -3 -11  11       18.13       21.21      3.50 o 
  -2 -11  11       46.04       48.53      4.44 o 
  -1 -11  11       98.40      114.93      6.20 o 
  -9 -10  11      203.23      255.94     13.04 o 
  -8 -10  11       12.64        8.97      2.92 o 
  -7 -10  11      264.05      286.29      9.54 o 
  -6 -10  11        1.11        0.38      2.18 o 
  -5 -10  11        3.10        1.54      2.33 o 
  -4 -10  11      215.67      230.74      8.34 o 
  -3 -10  11        9.00        3.34      2.34 o 
  -2 -10  11       20.73       11.06      2.66 o 
  -1 -10  11       41.97       45.30      4.20 o 
   0 -10  11       96.57       92.26      5.39 o 
   1 -10  11       66.18       60.33      4.75 o 
 -10  -9  11        4.61        4.57      3.84 o 
  -9  -9  11       17.86       17.25      4.67 o 
  -8  -9  11        0.66        4.07      2.43 o 
  -7  -9  11        0.94        2.07      2.39 o 
  -6  -9  11        5.40        5.82      3.65 o 
  -5  -9  11      297.84      287.58      8.99 o 
  -4  -9  11      174.87      183.48      7.19 o 
  -3  -9  11      175.02      168.71      6.73 o 
  -2  -9  11        0.77        1.10      1.76 o 
  -1  -9  11        0.87        1.56      1.96 o 
   0  -9  11       90.28       81.11      4.94 o 
   1  -9  11       49.44       39.30      3.78 o 
   2  -9  11       18.16       16.16      3.02 o 
   3  -9  11       16.69       12.47      3.23 o 
 -10  -8  11        5.22        5.64      3.76 o 
  -9  -8  11        0.02       -0.58      2.99 o 
  -8  -8  11      116.50      119.45      8.28 o 
  -7  -8  11       21.90       21.38      3.26 o 
  -6  -8  11        0.03        2.70      2.07 o 
  -5  -8  11      269.66      280.91      8.56 o 
  -4  -8  11        0.95        0.01      1.55 o 
  -3  -8  11      258.68      252.09      7.82 o 
  -2  -8  11      194.31      189.07      6.75 o 
  -1  -8  11      727.67      724.51     12.82 o 
   0  -8  11      146.04      148.83      6.14 o 
   1  -8  11       66.20       68.44      4.41 o 
   2  -8  11       30.35       29.83      3.43 o 
   3  -8  11       31.55       29.24      3.99 o 
   4  -8  11       93.12       93.49      5.94 o 
 -11  -7  11        7.55        1.05      3.57 o 
 -10  -7  11       46.64       44.41      6.50 o 
  -9  -7  11      174.52      177.03     10.13 o 
  -8  -7  11       34.11       33.78      5.25 o 
  -7  -7  11       41.35       34.03      3.69 o 
  -6  -7  11       50.23       53.88      3.95 o 
  -5  -7  11      607.04      635.26     18.53 o 
  -4  -7  11       72.95       61.14      4.04 o 
  -3  -7  11       82.93       71.97      4.24 o 
  -2  -7  11        9.15        5.73      1.77 o 
  -1  -7  11       97.46       71.57      4.14 o 
   0  -7  11        0.01       -0.41      1.63 o 
   1  -7  11        3.87        3.16      1.79 o 
   2  -7  11        3.53        2.77      1.86 o 
   3  -7  11       72.87       74.27      4.53 o 
   4  -7  11        0.05        0.17      2.08 o 
   5  -7  11        7.01        3.44      2.40 o 
 -11  -6  11        5.40        4.38      2.77 o 
 -10  -6  11        5.19        4.46      2.58 o 
  -9  -6  11      296.21      290.93      8.75 o 
  -8  -6  11      416.56      442.22     14.78 o 
  -7  -6  11        0.02       -0.23      1.80 o 
  -6  -6  11        0.41       -0.05      1.70 o 
  -5  -6  11      240.61      248.31      7.41 o 
  -4  -6  11       28.82       25.39      2.95 o 
  -3  -6  11       17.29       16.19      5.06 o 
  -2  -6  11       70.01       65.21      6.31 o 
  -1  -6  11      307.69      286.49      7.43 o 
   0  -6  11        9.56       11.02      2.24 o 
   1  -6  11      104.92       95.39      4.94 o 
   2  -6  11      691.42      708.89     12.06 o 
   3  -6  11      308.68      306.71      8.25 o 
   4  -6  11       51.77       47.12      3.84 o 
   5  -6  11       26.03       19.18      3.00 o 
   6  -6  11        1.46        0.55      2.57 o 
 -11  -5  11       43.96       38.22      4.75 o 
 -10  -5  11       30.19       29.89      4.07 o 
  -9  -5  11        9.73        7.30      2.50 o 
  -8  -5  11        2.61        4.04      2.18 o 
  -7  -5  11        4.62        3.99      1.61 o 
  -6  -5  11       62.43       57.65      2.96 o 
  -5  -5  11      146.45      133.34      5.40 o 
  -4  -5  11        0.27        3.07      3.21 o 
  -3  -5  11      261.67      257.37      6.90 o 
  -2  -5  11       70.72       71.34      3.77 o 
  -1  -5  11      611.64      599.78     13.91 o 
   0  -5  11        0.51        0.64      1.49 o 
   1  -5  11     2056.08     2139.93     70.57 o 
   2  -5  11       22.99       20.08      2.57 o 
   3  -5  11       82.36       74.07      4.16 o 
   4  -5  11       57.87       57.67      3.83 o 
   5  -5  11        2.17        1.04      1.89 o 
   6  -5  11       11.37        6.41      2.37 o 
   7  -5  11       69.24       74.08      6.46 o 
 -11  -4  11       48.50       42.98      4.93 o 
 -10  -4  11      118.01      110.27      6.19 o 
  -9  -4  11        7.69        5.35      2.39 o 
  -8  -4  11      275.33      268.06      8.70 o 
  -7  -4  11     1126.76     1144.13     15.33 o 
  -6  -4  11      659.36      672.17     14.86 o 
  -5  -4  11      411.64      392.47      6.69 o 
  -4  -4  11      790.59      791.54      8.73 o 
  -3  -4  11      339.84      334.06      7.61 o 
  -2  -4  11        0.13        1.71      0.84 o 
  -1  -4  11       46.04       42.31      2.96 o 
   0  -4  11       90.41       75.54      3.58 o 
   1  -4  11       46.55       46.21      3.03 o 
   2  -4  11      596.98      629.63     19.51 o 
   3  -4  11        5.60        6.36      1.77 o 
   4  -4  11      602.12      654.32     11.26 o 
   5  -4  11      142.32      137.48      5.54 o 
   6  -4  11      255.22      287.38     13.26 o 
   7  -4  11       70.58       62.19      5.50 o 
   8  -4  11       79.12       83.20      5.10 o 
 -11  -3  11       31.62       38.32      4.80 o 
 -10  -3  11       76.80       69.22      5.19 o 
  -9  -3  11       88.15       92.65      5.39 o 
  -8  -3  11       12.85       12.59      2.71 o 
  -7  -3  11      148.07      144.40      5.79 o 
  -6  -3  11       43.13       40.52      2.80 o 
  -5  -3  11       34.92       36.59      2.58 o 
  -4  -3  11      689.26      695.32      8.29 o 
  -3  -3  11      867.87      883.73      8.70 o 
  -2  -3  11      341.18      337.02      5.01 o 
  -1  -3  11      843.64      832.82     22.16 o 
   0  -3  11       21.46       23.42      2.99 o 
   1  -3  11     1851.53     1809.03     15.90 o 
   2  -3  11       82.93       63.46      4.77 o 
   3  -3  11      233.17      215.68      7.87 o 
   4  -3  11     1007.61      992.05     13.10 o 
   5  -3  11       58.24       38.52      3.15 o 
   6  -3  11       58.61       53.72      2.98 o 
   7  -3  11       33.12       24.56      4.48 o 
   8  -3  11        0.03        0.74      2.76 o 
   9  -3  11      148.95      196.83     11.46 o 
 -10  -2  11       15.19       10.58      3.12 o 
  -9  -2  11        0.11       -0.27      2.06 o 
  -8  -2  11        2.45        1.34      1.97 o 
  -7  -2  11       38.11       38.77      3.54 o 
  -6  -2  11      467.07      482.19      7.72 o 
  -5  -2  11      105.08       90.21      3.40 o 
  -4  -2  11      389.11      365.30      5.98 o 
  -3  -2  11      168.19      183.59      4.11 o 
  -2  -2  11       10.04       11.95      1.28 o 
  -1  -2  11      114.87      123.15      2.80 o 
   0  -2  11       15.54       22.75      2.00 o 
   1  -2  11     2372.32     2485.02     17.52 o 
   2  -2  11      269.00      241.57      4.65 o 
   3  -2  11      321.99      301.32      5.27 o 
   4  -2  11      693.20      711.56     11.04 o 
   5  -2  11      695.89      681.52     13.42 o 
   6  -2  11       51.03       45.92      2.76 o 
   7  -2  11        0.02       -1.33      1.61 o 
   8  -2  11      215.76      207.71     10.36 o 
   9  -2  11       35.97       25.98      5.05 o 
  10  -2  11       23.27       22.16      5.32 o 
 -10  -1  11       18.00       13.57      3.45 o 
  -9  -1  11      243.90      276.60      9.20 o 
  -8  -1  11      105.06       95.23      5.27 o 
  -7  -1  11      216.16      212.86     12.94 o 
  -6  -1  11       97.36       96.78      3.66 o 
  -5  -1  11      554.48      542.57      8.46 o 
  -4  -1  11      134.24      131.38      3.79 o 
  -3  -1  11      596.69      610.68     14.98 o 
  -2  -1  11       10.49       17.76      1.47 o 
  -1  -1  11      457.29      482.76      5.57 o 
   0  -1  11      168.84      159.48      7.04 o 
   1  -1  11       19.28       12.26      1.23 o 
   2  -1  11      687.33      711.77      6.50 o 
   3  -1  11        7.81       13.81      1.33 o 
   4  -1  11      324.38      318.22      5.16 o 
   5  -1  11       58.72       44.12      2.40 o 
   6  -1  11        3.67        2.27      1.32 o 
   7  -1  11      365.89      371.54      7.85 o 
   8  -1  11       44.46       38.34      3.70 o 
   9  -1  11      232.27      250.32      8.45 o 
  10  -1  11      119.73      115.56      8.80 o 
 -10   0  11      133.86      147.10      7.53 o 
  -9   0  11        0.79        0.98      2.34 o 
  -8   0  11        5.84        3.70      2.23 o 
  -7   0  11      100.05       76.34      4.49 o 
  -6   0  11       10.42        6.83      1.96 o 
  -5   0  11      387.28      373.50      6.62 o 
  -4   0  11     1241.84     1256.42     11.20 o 
  -3   0  11      149.37      151.02      3.75 o 
  -2   0  11        0.14        1.33      0.79 o 
  -1   0  11      553.72      483.05      5.67 o 
   0   0  11       34.44       30.29      1.46 o 
   1   0  11      159.43      123.35      2.68 o 
   2   0  11       96.91       93.58      2.40 o 
   3   0  11        1.32        1.84      0.76 o 
   4   0  11     1164.78     1101.86      9.24 o 
   5   0  11       22.11       14.13      1.66 o 
   6   0  11      447.03      438.51     10.19 o 
   7   0  11       21.12       10.45      1.75 o 
   8   0  11      110.97      110.01      5.16 o 
   9   0  11       50.91       53.39      4.21 o 
  10   0  11       58.68       59.28      4.65 o 
  11   0  11        0.11        0.41      2.85 o 
  -9   1  11      483.79      579.68     13.63 o 
  -8   1  11       20.06       14.95      3.07 o 
  -7   1  11       84.88       89.43      5.03 o 
  -6   1  11        3.16        1.58      1.91 o 
  -5   1  11      156.98      152.69      5.34 o 
  -4   1  11       89.14       90.45      3.23 o 
  -3   1  11       30.97       38.35      2.65 o 
  -2   1  11      434.71      444.86      8.21 o 
  -1   1  11      112.44      105.35      2.70 o 
   0   1  11       68.60       58.29      2.25 o 
   1   1  11      612.92      662.46     14.17 o 
   2   1  11        0.86       -0.11      0.60 o 
   3   1  11     1092.81     1148.06     16.23 o 
   4   1  11        0.20        0.14      0.68 o 
   5   1  11       95.90       82.28      2.94 o 
   6   1  11      375.98      376.28      6.43 o 
   7   1  11      487.02      475.66      7.65 o 
   8   1  11        5.47        5.89      2.13 o 
   9   1  11      253.67      271.18      8.30 o 
  10   1  11       42.48       46.04      4.42 o 
  11   1  11      358.68      405.46     11.36 o 
  -9   2  11       29.35       41.22      7.95 o 
  -8   2  11       11.18       13.08      3.21 o 
  -7   2  11        0.72        2.07      2.07 o 
  -6   2  11       49.70       38.47      5.34 o 
  -5   2  11      589.99      579.26      8.34 o 
  -4   2  11        2.23        1.82      1.15 o 
  -3   2  11      639.36      655.34     12.25 o 
  -2   2  11     1035.03     1022.00      8.98 o 
  -1   2  11      482.82      537.98      6.37 o 
   0   2  11      531.01      522.47      5.97 o 
   1   2  11       71.51       84.98      2.13 o 
   2   2  11      178.93      161.53      2.92 o 
   3   2  11       18.32       17.18      1.24 o 
   4   2  11      279.55      290.41      3.78 o 
   5   2  11       11.67        5.85      1.37 o 
   6   2  11      974.24      992.26      9.97 o 
   7   2  11      107.78      119.83      3.92 o 
   8   2  11       71.34       79.16      3.74 o 
   9   2  11       92.79       99.04      5.19 o 
  10   2  11       12.32        6.45      2.63 o 
  11   2  11        2.61       -0.64      2.57 o 
  -8   3  11       12.41        5.03      4.71 o 
  -7   3  11      187.65      195.72     12.07 o 
  -6   3  11      272.63      234.58      7.56 o 
  -5   3  11       65.21       66.57      3.19 o 
  -4   3  11      490.76      476.36      8.07 o 
  -3   3  11       13.80       11.72      2.81 o 
  -2   3  11        3.25        2.99      1.04 o 
  -1   3  11      677.16      677.17      6.66 o 
   0   3  11      451.43      483.56      5.07 o 
   1   3  11     1056.57     1089.18     13.86 o 
   2   3  11      306.25      305.10      3.60 o 
   3   3  11     1829.84     1899.52     21.07 o 
   4   3  11        1.36        0.28      0.73 o 
   5   3  11      659.37      636.79      9.71 o 
   6   3  11      374.68      360.35      5.96 o 
   7   3  11     1206.57     1275.70     19.66 o 
   8   3  11      163.11      151.41      4.52 o 
   9   3  11        0.29       -1.02      1.72 o 
  10   3  11       48.81       43.05      4.15 o 
  11   3  11      111.35      115.18      6.21 o 
  12   3  11       34.97       37.37      4.79 o 
  -7   4  11        4.75        1.20      3.84 o 
  -6   4  11      157.47      187.62     11.93 o 
  -5   4  11        1.62        3.67      3.15 o 
  -4   4  11      548.59      591.95     11.44 o 
  -3   4  11      140.25      134.47      5.35 o 
  -2   4  11      714.49      737.61     11.47 o 
  -1   4  11        0.14        0.70      1.21 o 
   0   4  11      217.43      214.09      8.09 o 
   1   4  11      128.52      122.84      4.24 o 
   2   4  11        0.03        2.95      1.28 o 
   3   4  11        1.06        6.04      3.75 o 
   4   4  11       40.06       33.21      1.56 o 
   5   4  11        7.08        8.28      2.21 o 
   6   4  11      124.47      106.33      3.28 o 
   7   4  11        9.38        6.61      1.48 o 
   8   4  11      312.13      324.60      6.30 o 
   9   4  11      134.79      109.57      5.06 o 
  10   4  11      304.64      325.18      9.05 o 
  11   4  11       78.48       80.53      5.25 o 
  12   4  11       39.39       49.16      5.04 o 
  -7   5  11       46.88       65.10      9.08 o 
  -6   5  11       68.04       66.15      8.03 o 
  -5   5  11        5.02        2.83      3.48 o 
  -4   5  11        1.97        2.89      1.99 o 
  -3   5  11        7.54        5.64      2.09 o 
  -2   5  11       49.98       41.33      4.29 o 
  -1   5  11     1193.72     1251.12     14.93 o 
   0   5  11        1.16        0.04      1.63 o 
   1   5  11      717.18      716.48     10.57 o 
   2   5  11       33.80       27.88      2.36 o 
   3   5  11      324.13      321.91      7.02 o 
   4   5  11      175.10      159.96      5.16 o 
   5   5  11     3364.54     3671.60     61.42 o 
   6   5  11       31.34       24.40      2.66 o 
   7   5  11      590.53      582.88      7.74 o 
   8   5  11      232.11      238.66      5.38 o 
   9   5  11       10.03        4.32      1.95 o 
  10   5  11       40.35       28.42      3.48 o 
  11   5  11       57.45       59.82      4.44 o 
  12   5  11        2.48        9.76      3.10 o 
  -6   6  11       36.26       32.59      7.12 o 
  -5   6  11        2.14       -0.94      3.41 o 
  -4   6  11      127.90      140.51      6.37 o 
  -3   6  11       39.08       37.76      3.76 o 
  -2   6  11      829.20      876.58     17.22 o 
  -1   6  11        4.39        2.35      1.72 o 
   0   6  11       96.05       95.84      4.45 o 
   1   6  11      343.00      309.89      7.39 o 
   2   6  11       77.25       90.59      4.09 o 
   3   6  11      327.04      314.35      7.22 o 
   4   6  11      440.14      435.13      8.51 o 
   5   6  11      162.32      165.57      5.51 o 
   6   6  11      154.34      155.43      5.91 o 
   7   6  11      104.22       96.92      4.62 o 
   8   6  11      541.12      569.65     15.64 o 
   9   6  11       10.78        8.33      2.23 o 
  10   6  11       50.72       46.20      5.74 o 
  11   6  11        4.84        1.23      3.63 o 
  12   6  11        3.36       -0.73      3.26 o 
  -5   7  11      150.57      189.43     12.93 o 
  -4   7  11       18.40       17.69      5.21 o 
  -3   7  11      108.59      106.53      5.77 o 
  -2   7  11       87.08       91.10      5.10 o 
  -1   7  11       38.81       36.56      3.62 o 
   0   7  11      148.52      124.64      5.30 o 
   1   7  11       14.40       11.97      2.23 o 
   2   7  11      179.98      145.85      5.32 o 
   3   7  11       54.85       46.34      3.20 o 
   4   7  11       17.99       10.60      2.04 o 
   5   7  11       67.90       65.07      3.70 o 
   6   7  11        0.00       -0.39      1.49 o 
   7   7  11       31.60       25.43      2.95 o 
   8   7  11       13.73       15.42      3.70 o 
   9   7  11       23.24       16.02      2.72 o 
  10   7  11       29.73       32.52      5.37 o 
  11   7  11      182.42      194.43     11.23 o 
  12   7  11        3.85        2.62      3.72 o 
  -4   8  11        1.49        3.43      4.50 o 
  -3   8  11        8.97        5.19      2.76 o 
  -2   8  11       77.28       85.80      5.28 o 
  -1   8  11       64.72       58.58      4.25 o 
   0   8  11      516.86      519.97     11.00 o 
   1   8  11      170.16      137.36      5.60 o 
   2   8  11        3.66        1.53      1.55 o 
   3   8  11       25.15       21.39      2.76 o 
   4   8  11        3.54        3.95      1.60 o 
   5   8  11      482.16      471.95     29.13 o 
   6   8  11      338.98      338.19      8.36 o 
   7   8  11        3.21        2.51      1.73 o 
   8   8  11       35.93       38.08      3.57 o 
   9   8  11      318.98      313.23      8.60 o 
  10   8  11       86.43       81.81      7.00 o 
  11   8  11        4.67        3.82      3.60 o 
  12   8  11        1.16       -1.03      3.47 o 
  -2   9  11        0.02        0.66      2.55 o 
  -1   9  11       71.31       65.21      4.78 o 
   0   9  11      156.59      147.18      6.45 o 
   1   9  11        5.31        3.62      2.02 o 
   2   9  11       93.73       70.51      4.92 o 
   3   9  11      110.56      104.04      6.45 o 
   4   9  11       50.74       43.20      3.51 o 
   5   9  11       22.96       13.13      2.34 o 
   6   9  11      101.59       83.51      4.52 o 
   7   9  11      154.50      171.72      6.37 o 
   8   9  11        0.12        1.44      1.95 o 
   9   9  11        0.02        0.24      1.88 o 
  10   9  11        0.02       -2.76      2.68 o 
  11   9  11       99.51      117.41      8.75 o 
  12   9  11        8.71        9.68      4.39 o 
  -1  10  11        0.08       -0.80      2.45 o 
   0  10  11      206.24      243.42      8.65 o 
   1  10  11       69.00       60.94      4.48 o 
   2  10  11       81.78       78.70      4.79 o 
   3  10  11        0.38       -0.91      1.63 o 
   4  10  11        7.19        5.56      2.16 o 
   5  10  11      141.05      138.67     15.28 o 
   6  10  11       34.65       24.83      3.18 o 
   7  10  11      193.70      176.34      6.61 o 
   8  10  11        3.83        1.67      2.02 o 
   9  10  11        5.77        3.70      2.32 o 
  10  10  11       28.05       31.02      5.35 o 
  11  10  11        0.85        0.39      3.58 o 
   1  11  11        6.59       10.30      2.98 o 
   2  11  11        6.08        4.45      2.47 o 
   3  11  11       90.35       97.34      6.31 o 
   4  11  11       46.77       36.39      3.80 o 
   5  11  11      333.20      360.10     25.11 o 
   6  11  11        5.12        7.31      2.55 o 
   7  11  11      298.78      301.34      8.87 o 
   8  11  11      110.07      115.99      7.99 o 
   9  11  11      365.42      421.55     10.67 o 
  10  11  11        0.01       -1.34      2.18 o 
   4  12  11        3.87        3.02      2.50 o 
   5  12  11        8.74        4.91      2.66 o 
   6  12  11        0.15       -0.93      2.06 o 
   7  12  11        4.38        3.19      2.51 o 
   8  12  11      166.03      168.80      8.40 o 
  -7 -11  12       13.21       11.36      3.38 o 
  -6 -11  12       23.29       24.37      3.99 o 
  -5 -11  12       38.36       45.14      4.88 o 
  -4 -11  12      104.23       93.17      5.82 o 
  -3 -11  12       25.53       19.38      3.54 o 
  -2 -11  12       67.41       63.82      5.83 o 
  -8 -10  12        6.71        7.69      2.89 o 
  -7 -10  12       31.41       31.58      4.27 o 
  -6 -10  12      156.58      174.33     10.64 o 
  -5 -10  12      136.88      134.93      6.72 o 
  -4 -10  12       68.21       78.92      5.27 o 
  -3 -10  12       83.54       77.47      5.21 o 
  -2 -10  12       76.39       79.23      5.13 o 
  -1 -10  12       48.40       48.54      4.31 o 
   0 -10  12        0.17       -0.81      1.94 o 
  -9  -9  12        8.55       12.10      4.36 o 
  -8  -9  12        0.62       -0.08      3.11 o 
  -7  -9  12      583.60      680.73     14.46 o 
  -6  -9  12       16.73       11.02      2.87 o 
  -5  -9  12       44.47       46.13      4.26 o 
  -4  -9  12       93.95       81.46      5.14 o 
  -3  -9  12       15.78       13.35      2.79 o 
  -2  -9  12       90.73       81.30      4.92 o 
  -1  -9  12      287.42      318.54     10.17 o 
   0  -9  12      182.41      188.26      7.23 o 
   1  -9  12      195.08      225.56      8.00 o 
   2  -9  12        1.17        0.07      2.13 o 
 -10  -8  12        4.13        2.83      3.62 o 
  -9  -8  12       64.40       75.84      7.50 o 
  -8  -8  12       13.45        7.87      3.37 o 
  -7  -8  12       12.27        7.55      2.74 o 
  -6  -8  12        1.53        0.91      1.73 o 
  -5  -8  12        0.54        1.92      2.09 o 
  -4  -8  12      161.21      181.38      9.29 o 
  -3  -8  12       27.91       27.84      4.13 o 
  -2  -8  12       82.40       83.89      7.22 o 
  -1  -8  12       79.05       66.97      4.41 o 
   0  -8  12        2.90        0.50      1.84 o 
   1  -8  12       29.83       27.55      3.29 o 
   2  -8  12        3.89        0.05      2.00 o 
   3  -8  12        1.31        2.25      2.18 o 
   4  -8  12      131.90      162.16      7.08 o 
 -10  -7  12       10.84        4.21      3.76 o 
  -9  -7  12       10.35       11.85      4.05 o 
  -8  -7  12       25.57       19.21      4.59 o 
  -7  -7  12      133.47      128.78      6.13 o 
  -6  -7  12       16.54       11.23      2.64 o 
  -5  -7  12       80.84       91.81      5.11 o 
  -4  -7  12       87.68       83.66      4.81 o 
  -3  -7  12      135.10      133.86      5.78 o 
  -2  -7  12        1.45       -0.23      1.47 o 
  -1  -7  12        9.52        6.14      2.16 o 
   0  -7  12      216.09      228.84      7.24 o 
   1  -7  12      144.87      132.82      5.77 o 
   2  -7  12       76.23       65.59      4.30 o 
   3  -7  12      139.85      151.02      6.40 o 
   4  -7  12      111.97      121.77      7.53 o 
   5  -7  12       18.82       19.97      3.81 o 
 -10  -6  12        0.08        0.25      3.15 o 
  -9  -6  12        0.35        0.10      2.90 o 
  -8  -6  12      253.08      271.37     12.08 o 
  -7  -6  12      108.64      115.91      5.67 o 
  -6  -6  12       19.83       15.01      2.73 o 
  -5  -6  12      150.03      145.86      5.98 o 
  -4  -6  12      333.89      357.78     13.34 o 
  -3  -6  12       74.53       69.71      6.02 o 
  -2  -6  12       12.55       17.18      2.59 o 
  -1  -6  12      865.01      861.27     14.51 o 
   0  -6  12       80.99       68.18      4.15 o 
   1  -6  12       11.57        4.46      1.94 o 
   2  -6  12      288.49      269.41      7.70 o 
   3  -6  12       54.55       49.19      3.78 o 
   4  -6  12       34.47       35.90      3.52 o 
   5  -6  12        0.06       -0.83      1.90 o 
   6  -6  12       97.73      105.01      7.41 o 
 -10  -5  12       44.09       45.40      4.83 o 
  -9  -5  12       95.11       80.98      5.04 o 
  -8  -5  12      102.00       87.05      4.88 o 
  -7  -5  12      292.29      302.01      6.71 o 
  -6  -5  12      269.57      248.99      5.99 o 
  -5  -5  12      454.68      460.85     12.21 o 
  -4  -5  12      388.91      374.22     25.77 o 
  -3  -5  12        2.33        2.77      1.65 o 
  -2  -5  12       32.26       28.32      2.76 o 
  -1  -5  12       43.12       41.86      4.31 o 
   0  -5  12      127.07      114.79      4.85 o 
   1  -5  12       25.46       14.68      2.38 o 
   2  -5  12      129.87      127.05      5.22 o 
   3  -5  12       28.36       21.59      2.85 o 
   4  -5  12      198.57      178.79      6.39 o 
   5  -5  12      126.80      110.50      6.14 o 
   6  -5  12      133.20      137.60      6.27 o 
   7  -5  12       11.66        5.36      3.14 o 
 -10  -4  12       41.69       36.66      4.36 o 
  -9  -4  12      186.46      168.50      7.13 o 
  -8  -4  12       18.70       13.24      2.71 o 
  -7  -4  12      157.46      157.09      6.08 o 
  -6  -4  12       56.51       50.14      2.98 o 
  -5  -4  12       65.07       57.82      2.90 o 
  -4  -4  12       40.85       30.50      2.42 o 
  -3  -4  12      365.61      345.34      5.81 o 
  -2  -4  12      162.19      162.80      7.17 o 
  -1  -4  12      469.90      478.94     11.97 o 
   0  -4  12      220.12      242.07      6.44 o 
   1  -4  12      492.11      493.76      9.14 o 
   2  -4  12        0.01        0.99      1.37 o 
   3  -4  12       38.54       26.49      2.66 o 
   4  -4  12        1.01        3.50      1.80 o 
   5  -4  12       71.29       55.22      3.91 o 
   6  -4  12      144.48      150.73      6.12 o 
   7  -4  12       34.01       34.57      5.05 o 
   8  -4  12       10.64       11.31      3.83 o 
 -10  -3  12      191.64      190.30      8.13 o 
  -9  -3  12        9.01        8.81      2.73 o 
  -8  -3  12        1.50        1.01      2.79 o 
  -7  -3  12        0.80        1.40      1.88 o 
  -6  -3  12     1801.53     1967.56     15.92 o 
  -5  -3  12      660.23      684.04     10.06 o 
  -4  -3  12      864.60      845.17     14.85 o 
  -3  -3  12     1175.63     1243.56     10.59 o 
  -2  -3  12       32.62       26.96      1.78 o 
  -1  -3  12       24.72       14.06      2.11 o 
   0  -3  12        2.29        3.62      1.39 o 
   1  -3  12      643.50      670.99      9.96 o 
   2  -3  12       71.09       68.72      3.48 o 
   3  -3  12      414.62      420.35     24.12 o 
   4  -3  12        0.04        2.54      1.55 o 
   5  -3  12        1.90        1.44      1.69 o 
   6  -3  12      182.72      199.44      6.69 o 
   7  -3  12        5.11        2.05      1.91 o 
   8  -3  12      111.88       94.41      7.56 o 
   9  -3  12        1.13        2.26      3.33 o 
 -10  -2  12       10.81        4.75      2.93 o 
  -9  -2  12        6.58        4.73      2.50 o 
  -8  -2  12       45.54       34.28      4.02 o 
  -7  -2  12      163.11      163.49      6.31 o 
  -6  -2  12       92.84       97.55      3.82 o 
  -5  -2  12       49.20       52.24      2.80 o 
  -4  -2  12        3.20        3.47      1.21 o 
  -3  -2  12      591.61      580.44     14.53 o 
  -2  -2  12      182.96      173.48      5.48 o 
  -1  -2  12      206.95      196.19      3.69 o 
   0  -2  12      581.83      581.72      9.00 o 
   1  -2  12      489.32      489.75      9.02 o 
   2  -2  12        0.01       -0.58      0.72 o 
   3  -2  12      405.68      425.07      5.56 o 
   4  -2  12      413.15      385.91      5.88 o 
   5  -2  12      221.62      187.84      5.97 o 
   6  -2  12       24.30       13.05      1.88 o 
   7  -2  12        1.00       -2.22      1.73 o 
   8  -2  12        0.02       -1.35      2.91 o 
   9  -2  12       87.22      111.34      8.68 o 
 -10  -1  12        0.85       -0.96      2.74 o 
  -9  -1  12        0.91        1.97      2.32 o 
  -8  -1  12      181.88      176.52      7.07 o 
  -7  -1  12       11.75        8.79      2.42 o 
  -6  -1  12       57.64       38.67      2.60 o 
  -5  -1  12       83.99       64.60      3.02 o 
  -4  -1  12     1137.61     1202.01     11.39 o 
  -3  -1  12       33.17       34.14      3.00 o 
  -2  -1  12      468.33      495.45      6.37 o 
  -1  -1  12       16.80       15.13      1.34 o 
   0  -1  12       73.25       67.00      2.13 o 
   1  -1  12      204.84      200.61      3.80 o 
   2  -1  12      793.83      813.09     14.19 o 
   3  -1  12      682.01      659.42     10.13 o 
   4  -1  12      119.77      104.49      3.41 o 
   5  -1  12      961.11     1036.51     10.23 o 
   6  -1  12       60.56       44.33      2.60 o 
   7  -1  12       24.67       18.13      2.29 o 
   8  -1  12        0.09       -1.17      1.74 o 
   9  -1  12       41.97       37.58      5.68 o 
  10  -1  12        7.27        1.20      3.42 o 
  -9   0  12       56.05       51.28      4.85 o 
  -8   0  12       30.47       20.90      3.35 o 
  -7   0  12      176.43      176.46      7.74 o 
  -6   0  12        0.46        0.83      1.78 o 
  -5   0  12        0.20        1.57      1.31 o 
  -4   0  12      111.14      103.46      3.54 o 
  -3   0  12      520.43      548.19      7.21 o 
  -2   0  12      173.16      160.34      3.69 o 
  -1   0  12     1020.19     1030.33     12.80 o 
   0   0  12      112.82      123.57      2.86 o 
   1   0  12      590.90      580.39      5.94 o 
   2   0  12      194.76      175.56      6.02 o 
   3   0  12        0.19        2.92      0.90 o 
   4   0  12       11.58       10.53      2.05 o 
   5   0  12       80.74       68.69      2.85 o 
   6   0  12        4.85        4.43      1.40 o 
   7   0  12        4.12        1.44      1.36 o 
   8   0  12       47.50       43.51      3.58 o 
   9   0  12       59.81       50.16      4.23 o 
  10   0  12        2.01        1.36      2.34 o 
  -9   1  12       21.17       25.72      8.10 o 
  -8   1  12        5.75        2.81      2.43 o 
  -7   1  12       17.96       14.44      3.84 o 
  -6   1  12       33.12       27.24      3.05 o 
  -5   1  12      343.93      323.55     10.14 o 
  -4   1  12       30.51       33.92      2.30 o 
  -3   1  12      639.59      625.43      7.69 o 
  -2   1  12      457.91      500.86      6.46 o 
  -1   1  12      184.22      178.22      3.62 o 
   0   1  12        8.70        7.71      1.02 o 
   1   1  12       23.90       22.42      1.36 o 
   2   1  12      106.53      113.49      2.72 o 
   3   1  12      142.89      143.06      3.19 o 
   4   1  12     1922.91     2016.58     24.23 o 
   5   1  12      421.66      413.63      6.38 o 
   6   1  12      310.70      322.98      6.06 o 
   7   1  12      392.77      379.43     11.13 o 
   8   1  12       99.33       96.24      4.76 o 
   9   1  12       53.51       50.32      4.06 o 
  10   1  12       63.93       71.82      5.00 o 
  11   1  12       87.62       93.73      5.92 o 
  -8   2  12       31.95       23.51      6.08 o 
  -7   2  12      122.71      132.10     10.07 o 
  -6   2  12       52.50       45.67      3.81 o 
  -5   2  12      182.46      185.72      5.00 o 
  -4   2  12       25.21       18.63      1.94 o 
  -3   2  12      209.43      207.78      5.32 o 
  -2   2  12       56.73       43.55      2.16 o 
  -1   2  12      218.76      221.59      4.02 o 
   0   2  12      165.35      176.65      6.58 o 
   1   2  12      173.17      169.45      4.20 o 
   2   2  12      379.12      367.71      6.83 o 
   3   2  12     1299.21     1303.34     14.17 o 
   4   2  12       66.56       63.67      2.29 o 
   5   2  12      696.79      713.64     10.55 o 
   6   2  12       27.72       21.24      2.06 o 
   7   2  12       80.83       76.18      3.25 o 
   8   2  12        8.88        6.14      1.68 o 
   9   2  12      200.04      200.75      7.03 o 
  10   2  12        5.59        5.25      2.48 o 
  11   2  12      110.76      112.23      6.15 o 
  -8   3  12        0.00        1.37      4.62 o 
  -7   3  12       10.15        5.96      4.27 o 
  -6   3  12        0.04       -1.27      3.18 o 
  -5   3  12        1.52        4.32      3.00 o 
  -4   3  12       14.70       12.24      2.38 o 
  -3   3  12      210.80      185.57      5.31 o 
  -2   3  12       58.20       49.12      3.85 o 
  -1   3  12      654.07      700.51      7.04 o 
   0   3  12      231.81      238.32      4.08 o 
   1   3  12      104.18       91.07      3.81 o 
   2   3  12        6.12        4.75      1.28 o 
   3   3  12      592.95      644.65     12.79 o 
   4   3  12      385.39      391.26     11.43 o 
   5   3  12      148.95      137.36      3.60 o 
   6   3  12     1254.99     1321.84     39.93 o 
   7   3  12       12.65        9.09      1.74 o 
   8   3  12      184.30      202.46      5.23 o 
   9   3  12       34.33       35.76      3.67 o 
  10   3  12      116.32      129.49      7.18 o 
  11   3  12        0.32       -2.20      2.29 o 
  12   3  12        4.90        3.55      3.11 o 
  -7   4  12      168.61      224.91     13.64 o 
  -6   4  12        7.81       11.86      4.69 o 
  -5   4  12       17.02       12.98      4.40 o 
  -4   4  12      128.10      116.28      6.15 o 
  -3   4  12      165.14      181.85      6.41 o 
  -2   4  12       65.66       53.53      3.58 o 
  -1   4  12      669.01      701.54     21.05 o 
   0   4  12        0.73        2.51      1.38 o 
   1   4  12      493.10      476.77      8.55 o 
   2   4  12      150.62      137.70      5.35 o 
   3   4  12     1054.45     1130.09     12.97 o 
   4   4  12      241.37      233.81      3.65 o 
   5   4  12     1084.08     1084.04     11.28 o 
   6   4  12       55.04       45.45      2.37 o 
   7   4  12      118.89       96.09      3.47 o 
   8   4  12       35.61       34.63      2.54 o 
   9   4  12      182.75      162.54     11.70 o 
  10   4  12      164.34      161.33      6.64 o 
  11   4  12       56.85       64.69      4.87 o 
  12   4  12       18.60       15.02      4.23 o 
  -6   5  12      170.03      161.58     11.94 o 
  -5   5  12        1.59        1.36      3.48 o 
  -4   5  12       58.30       50.15      4.01 o 
  -3   5  12        1.94        3.05      1.90 o 
  -2   5  12      144.36      127.56      5.41 o 
  -1   5  12        1.54        2.20      1.61 o 
   0   5  12     1091.39     1118.91     36.31 o 
   1   5  12       27.04       27.22      3.64 o 
   2   5  12        8.94        8.00      1.64 o 
   3   5  12      399.23      409.60     10.01 o 
   4   5  12        2.03        0.72      1.36 o 
   5   5  12        1.04        3.08      1.55 o 
   6   5  12     1293.98     1367.11     34.17 o 
   7   5  12      125.91      113.68      4.96 o 
   8   5  12      169.66      160.62      5.96 o 
   9   5  12       21.73       21.20      4.40 o 
  10   5  12       32.95       35.75      3.73 o 
  11   5  12        0.00        0.28      2.32 o 
  12   5  12       77.14       83.74      8.38 o 
  -5   6  12       64.83       52.51      7.59 o 
  -4   6  12       12.30       13.02      3.11 o 
  -3   6  12       13.19       12.12      2.74 o 
  -2   6  12       39.28       32.15      3.49 o 
  -1   6  12       76.11       79.68      4.45 o 
   0   6  12      482.31      445.13      9.35 o 
   1   6  12      758.10      788.11     17.56 o 
   2   6  12        4.75        1.96      1.35 o 
   3   6  12      186.55      176.58      5.67 o 
   4   6  12       16.35       16.30      2.34 o 
   5   6  12      101.36      111.72      4.73 o 
   6   6  12      176.76      174.54      5.92 o 
   7   6  12        3.97        2.33      1.82 o 
   8   6  12       48.29       50.09      3.69 o 
   9   6  12        0.15        0.37      1.84 o 
  10   6  12       95.24       91.88      7.56 o 
  11   6  12      111.31      138.09      9.70 o 
  12   6  12        0.40        0.54      3.78 o 
  -4   7  12       30.77       29.81      6.35 o 
  -3   7  12       40.70       31.29      3.97 o 
  -2   7  12      150.64      155.81      9.94 o 
  -1   7  12        9.55        9.88      2.48 o 
   0   7  12      194.80      196.03      6.65 o 
   1   7  12      104.98       94.44      4.56 o 
   2   7  12       65.22       52.46      3.47 o 
   3   7  12       44.95       38.05      3.13 o 
   4   7  12       44.71       37.95      3.15 o 
   5   7  12      416.73      420.62      8.94 o 
   6   7  12       63.13       57.87      3.68 o 
   7   7  12      110.10       94.85      4.69 o 
   8   7  12        0.13        0.11      1.76 o 
   9   7  12       28.10       15.58      2.77 o 
  10   7  12      104.12      100.11      7.84 o 
  11   7  12        5.27        4.61      3.73 o 
  12   7  12        2.30        0.97      3.68 o 
  -3   8  12       87.15       95.52     14.41 o 
  -2   8  12       12.62        8.57      2.84 o 
  -1   8  12      270.83      271.12     10.38 o 
   0   8  12        0.09       -1.04      1.83 o 
   1   8  12        2.69        3.12      1.87 o 
   2   8  12      148.29      112.13      5.06 o 
   3   8  12       10.17        9.04      2.06 o 
   4   8  12       28.18       31.23      3.09 o 
   5   8  12      132.12      127.60      5.35 o 
   6   8  12      151.25      133.12      5.51 o 
   7   8  12      132.04      123.20      5.43 o 
   8   8  12       55.12       51.87      3.92 o 
   9   8  12      123.18      115.09      5.65 o 
  10   8  12        7.37        5.17      3.04 o 
  11   8  12      151.42      165.00     10.27 o 
  12   8  12       55.99       62.79      7.35 o 
  -2   9  12        4.90        9.54      3.09 o 
  -1   9  12        3.31        5.85      2.58 o 
   0   9  12      480.17      555.91     12.34 o 
   1   9  12      202.02      196.06      7.16 o 
   2   9  12       16.39       11.65      2.55 o 
   3   9  12       80.32       74.33      4.39 o 
   4   9  12      229.93      226.14     15.48 o 
   5   9  12       45.49       51.52      5.58 o 
   6   9  12      100.39       90.79      7.30 o 
   7   9  12       17.20       14.26      2.69 o 
   8   9  12       31.02       24.52      3.25 o 
   9   9  12      310.66      331.37      9.19 o 
  10   9  12       56.82       49.41      5.96 o 
  11   9  12       44.89       51.06      6.95 o 
   0  10  12       11.59        8.02      2.86 o 
   1  10  12        2.45        4.35      2.43 o 
   2  10  12        6.27        1.18      1.97 o 
   3  10  12      120.25      116.05      5.62 o 
   4  10  12        5.10        3.46      2.05 o 
   5  10  12      756.89      814.79     20.34 o 
   6  10  12       16.43       13.42      2.75 o 
   7  10  12      180.81      194.83     10.94 o 
   8  10  12       50.83       47.47      4.04 o 
   9  10  12       71.87       76.17      4.99 o 
  10  10  12       25.80       26.20      5.00 o 
  11  10  12        0.58       -0.64      3.11 o 
   2  11  12      210.43      226.71      8.27 o 
   3  11  12        9.24        7.12      2.76 o 
   4  11  12        0.57        1.13      2.01 o 
   5  11  12        2.87        1.76      2.18 o 
   6  11  12        6.84        4.06      2.33 o 
   7  11  12        5.87        5.35      2.50 o 
   8  11  12      459.63      499.39     14.94 o 
   9  11  12       30.01       24.25      3.69 o 
  10  11  12        0.10       -2.00      2.40 o 
   5  12  12      583.42      714.15     25.23 o 
   6  12  12       17.37       12.10      4.98 o 
   7  12  12      312.63      341.49     11.84 o 
  -8 -10  13      187.77      222.74     12.24 o 
  -7 -10  13       34.94       43.29      4.82 o 
  -6 -10  13       13.44        9.34      2.90 o 
  -5 -10  13       19.37       14.68      3.15 o 
  -4 -10  13        0.38        0.39      2.20 o 
  -3 -10  13       10.29        6.48      2.70 o 
  -2 -10  13        1.02       -0.73      2.11 o 
  -1 -10  13       61.87       50.78      4.51 o 
   0 -10  13       17.82       14.84      3.96 o 
  -9  -9  13       63.52       58.24      6.95 o 
  -8  -9  13       14.62       16.32      4.67 o 
  -7  -9  13       49.28       46.33      5.16 o 
  -6  -9  13      415.76      469.76     12.15 o 
  -5  -9  13        0.43       -0.25      2.12 o 
  -4  -9  13      251.13      272.27      8.89 o 
  -3  -9  13       43.50       32.58      3.88 o 
  -2  -9  13       21.42       21.26      3.29 o 
  -1  -9  13       98.01       86.82      5.19 o 
   0  -9  13       77.23       74.67      4.88 o 
   1  -9  13       11.84       13.89      2.96 o 
   2  -9  13        9.36        5.93      2.41 o 
  -9  -8  13      136.63      146.05     10.17 o 
  -8  -8  13       18.57       15.84      4.44 o 
  -7  -8  13       43.46       50.63      4.57 o 
  -6  -8  13        7.78        5.50      2.53 o 
  -5  -8  13      144.16      147.81      6.61 o 
  -4  -8  13        0.03       -0.12      1.85 o 
  -3  -8  13        1.76       -0.13      1.80 o 
  -2  -8  13       17.57       16.79      3.21 o 
  -1  -8  13       10.53        3.33      2.04 o 
   0  -8  13       38.12       21.95      3.06 o 
   1  -8  13      357.20      380.49     10.17 o 
   2  -8  13       24.26       21.08      3.28 o 
   3  -8  13      153.38      176.60      7.25 o 
 -10  -7  13       89.69       86.25      8.14 o 
  -9  -7  13      183.12      187.44     10.91 o 
  -8  -7  13        7.52        6.89      3.63 o 
  -7  -7  13        0.70        5.26      2.26 o 
  -6  -7  13        4.17        3.39      2.21 o 
  -5  -7  13        8.33        6.62      2.31 o 
  -4  -7  13       26.25       30.36      3.49 o 
  -3  -7  13        5.45        5.59      2.01 o 
  -2  -7  13      211.96      215.94      7.61 o 
  -1  -7  13       71.30       59.01      4.45 o 
   0  -7  13      154.07      147.81      7.52 o 
   1  -7  13        1.14        0.13      1.68 o 
   2  -7  13       12.92        8.69      2.43 o 
   3  -7  13        1.22        3.99      2.22 o 
   4  -7  13       35.57       36.55      4.07 o 
   5  -7  13        0.58        2.19      2.50 o 
 -10  -6  13       19.35       15.99      4.87 o 
  -9  -6  13        0.12        0.04      3.09 o 
  -8  -6  13       90.87       84.80      7.18 o 
  -7  -6  13      147.22      143.75      6.47 o 
  -6  -6  13       20.47       14.74      2.74 o 
  -5  -6  13        1.65        1.77      1.91 o 
  -4  -6  13        3.16        2.92      1.92 o 
  -3  -6  13      148.67      154.27      6.01 o 
  -2  -6  13        3.48        3.36      1.74 o 
  -1  -6  13        0.13        1.45      1.73 o 
   0  -6  13      302.95      279.10      7.84 o 
   1  -6  13      118.69      117.27      9.89 o 
   2  -6  13      345.34      339.07      9.92 o 
   3  -6  13      118.00      109.03      5.32 o 
   4  -6  13       41.11       38.90      3.79 o 
   5  -6  13       78.49       77.70      4.97 o 
   6  -6  13      200.14      224.73     10.40 o 
 -10  -5  13       47.80       53.93      5.16 o 
  -9  -5  13        0.31       -0.18      2.24 o 
  -8  -5  13       25.01       29.83      5.03 o 
  -7  -5  13       76.40       71.17      4.56 o 
  -6  -5  13      220.96      209.62      7.19 o 
  -5  -5  13      531.99      532.33     10.99 o 
  -4  -5  13       16.99       10.79      2.22 o 
  -3  -5  13      615.74      569.51     15.37 o 
  -2  -5  13      334.04      334.03      8.22 o 
  -1  -5  13      698.28      659.52     19.97 o 
   0  -5  13      127.20      119.44      5.10 o 
   1  -5  13      805.48      787.97     12.48 o 
   2  -5  13        8.84        5.65      1.94 o 
   3  -5  13       22.35       14.63      2.50 o 
   4  -5  13       23.20       20.52      2.97 o 
   5  -5  13        5.28        2.98      2.10 o 
   6  -5  13       19.08       17.36      2.97 o 
   7  -5  13        1.28       -0.48      2.92 o 
 -10  -4  13       50.55       44.96      4.84 o 
  -9  -4  13       44.81       41.17      4.37 o 
  -8  -4  13        1.93       -0.15      2.02 o 
  -7  -4  13      180.50      173.93      6.46 o 
  -6  -4  13      600.60      651.34      9.53 o 
  -5  -4  13      428.18      437.39      7.41 o 
  -4  -4  13        2.37        0.63      1.53 o 
  -3  -4  13        9.61       13.23      2.23 o 
  -2  -4  13       26.86       21.47      3.15 o 
  -1  -4  13        1.56       -0.11      1.33 o 
   0  -4  13        0.62        4.33      1.73 o 
   1  -4  13       37.89       20.64      4.15 o 
   2  -4  13        7.50        4.36      1.70 o 
   3  -4  13      585.45      581.07     28.14 o 
   4  -4  13      117.84      107.71      4.89 o 
   5  -4  13       50.61       38.64      3.40 o 
   6  -4  13      233.42      266.62      8.26 o 
   7  -4  13       34.55       36.11      5.10 o 
   8  -4  13      118.72      140.82      8.95 o 
 -10  -3  13       90.09      102.74      6.30 o 
  -9  -3  13        1.84        2.66      2.33 o 
  -8  -3  13      150.73      145.21      7.74 o 
  -7  -3  13       23.83       16.83      2.88 o 
  -6  -3  13        9.74       11.85      1.96 o 
  -5  -3  13       77.53       77.36      3.39 o 
  -4  -3  13       38.66       33.00      2.33 o 
  -3  -3  13     1184.73     1256.75     14.38 o 
  -2  -3  13      161.52      172.52      5.52 o 
  -1  -3  13      215.00      193.65      5.68 o 
   0  -3  13       26.67       22.34      2.29 o 
   1  -3  13     1999.42     2073.57     62.47 o 
   2  -3  13      746.09      725.06     10.97 o 
   3  -3  13        0.63        1.09      1.66 o 
   4  -3  13       14.44        7.92      2.04 o 
   5  -3  13       34.41       21.73      2.83 o 
   6  -3  13      284.14      259.21      7.75 o 
   7  -3  13       95.60       98.22      6.84 o 
   8  -3  13        4.68        5.08      3.40 o 
 -10  -2  13       83.66       79.41      5.82 o 
  -9  -2  13       14.24       10.39      2.98 o 
  -8  -2  13       68.89       62.90      4.49 o 
  -7  -2  13      344.54      331.00      8.90 o 
  -6  -2  13      172.28      165.97      4.95 o 
  -5  -2  13      101.28       87.04      3.55 o 
  -4  -2  13     1291.09     1339.43     23.32 o 
  -3  -2  13      816.26      843.62      9.46 o 
  -2  -2  13        1.19        3.02      1.06 o 
  -1  -2  13        2.74        1.79      0.90 o 
   0  -2  13      210.01      211.34      3.77 o 
   1  -2  13        0.61        0.58      0.78 o 
   2  -2  13      623.20      623.51     16.34 o 
   3  -2  13      233.60      232.31      9.52 o 
   4  -2  13        6.52        3.40      1.60 o 
   5  -2  13      337.89      315.25     10.97 o 
   6  -2  13      115.62      102.24      4.79 o 
   7  -2  13       18.07       10.17      1.95 o 
   8  -2  13       84.32       71.39      6.55 o 
   9  -2  13       50.77       42.71      6.26 o 
  -9  -1  13       65.60       58.60      5.02 o 
  -8  -1  13        0.01        0.14      2.07 o 
  -7  -1  13      222.27      206.25      7.21 o 
  -6  -1  13      212.27      203.34      6.67 o 
  -5  -1  13        0.53       -0.10      1.08 o 
  -4  -1  13       68.82       47.45      2.65 o 
  -3  -1  13        2.90        2.12      1.14 o 
  -2  -1  13        0.91        0.40      0.88 o 
  -1  -1  13      483.47      479.70      6.09 o 
   0  -1  13       20.86       14.63      1.32 o 
   1  -1  13       84.38       86.86      2.52 o 
   2  -1  13      349.57      361.42      5.36 o 
   3  -1  13      467.93      474.35      8.61 o 
   4  -1  13      532.95      502.65      6.58 o 
   5  -1  13      511.65      516.89     11.05 o 
   6  -1  13       85.88       62.90      2.97 o 
   7  -1  13       63.33       52.93      3.85 o 
   8  -1  13       12.58        8.82      3.60 o 
   9  -1  13      525.47      624.27     18.72 o 
  10  -1  13      165.92      164.78     10.36 o 
  -9   0  13        2.00        2.42      2.98 o 
  -8   0  13        2.06        0.00      2.08 o 
  -7   0  13       95.66       85.22      4.92 o 
  -6   0  13       20.20       23.56      3.01 o 
  -5   0  13      207.71      202.48      5.75 o 
  -4   0  13       14.34       12.28      1.72 o 
  -3   0  13      205.56      198.12      4.59 o 
  -2   0  13      117.20      137.22      3.98 o 
  -1   0  13       11.87       12.79      1.97 o 
   0   0  13       27.12       22.95      1.48 o 
   1   0  13       18.70       17.29      1.32 o 
   2   0  13      138.75      155.50      3.35 o 
   3   0  13       69.58       72.26      2.50 o 
   4   0  13      484.34      482.08      6.42 o 
   5   0  13      379.69      374.44      6.05 o 
   6   0  13       16.05       11.69      1.79 o 
   7   0  13       82.56       65.23      3.26 o 
   8   0  13       64.24       63.03      4.38 o 
   9   0  13        0.08       -2.77      1.96 o 
  10   0  13       38.69       42.97      6.35 o 
  -9   1  13      164.13      203.12     13.72 o 
  -8   1  13       93.73       89.45      5.67 o 
  -7   1  13       86.97       90.00     11.50 o 
  -6   1  13       12.17       10.12      2.01 o 
  -5   1  13     1100.36     1210.77     12.52 o 
  -4   1  13      128.25      113.47      3.83 o 
  -3   1  13       65.14       55.45      2.62 o 
  -2   1  13      420.13      414.38      6.13 o 
  -1   1  13       40.87       37.13      2.67 o 
   0   1  13        8.17        8.63      1.19 o 
   1   1  13      474.26      467.97      5.57 o 
   2   1  13       81.28       64.78      2.98 o 
   3   1  13      176.26      167.73      3.53 o 
   4   1  13      232.34      243.38      4.52 o 
   5   1  13        8.69        8.95      2.09 o 
   6   1  13      494.26      489.24      7.47 o 
   7   1  13      297.37      278.87      9.62 o 
   8   1  13       61.60       52.64      3.76 o 
   9   1  13      165.58      170.80      6.63 o 
  10   1  13        9.85        7.80      2.79 o 
  11   1  13       92.25       92.15      5.95 o 
  -8   2  13        0.26        0.74      4.69 o 
  -7   2  13        7.57        6.32      4.03 o 
  -6   2  13        0.94        1.39      2.97 o 
  -5   2  13      114.73       99.24      3.87 o 
  -4   2  13       37.71       29.72      2.32 o 
  -3   2  13      550.82      530.32      7.42 o 
  -2   2  13     1661.41     1686.94     19.34 o 
  -1   2  13       24.79       19.91      1.55 o 
   0   2  13      217.52      215.70      3.85 o 
   1   2  13        0.04        0.15      0.70 o 
   2   2  13      124.59       96.58      3.20 o 
   3   2  13      228.28      227.27      4.24 o 
   4   2  13      852.48      880.10     14.71 o 
   5   2  13       21.73       20.99      1.76 o 
   6   2  13      361.81      377.62      7.04 o 
   7   2  13       78.92       71.69      3.26 o 
   8   2  13       51.20       42.69      2.78 o 
   9   2  13        9.55        6.70      2.27 o 
  10   2  13       24.16       24.10      3.46 o 
  11   2  13       65.21       69.18      5.09 o 
  -7   3  13       30.14       37.76      6.95 o 
  -6   3  13      111.22      107.56      9.28 o 
  -5   3  13       82.58       86.39      7.71 o 
  -4   3  13      156.39      149.12      6.05 o 
  -3   3  13        3.64        7.63      3.26 o 
  -2   3  13      289.92      289.05     11.65 o 
  -1   3  13      789.02      821.65     11.80 o 
   0   3  13       13.59       15.60      2.17 o 
   1   3  13      336.44      324.72      7.04 o 
   2   3  13       50.58       53.84      3.71 o 
   3   3  13      828.25      852.34     26.01 o 
   4   3  13     1173.85     1261.10     36.33 o 
   5   3  13      732.73      742.97     16.32 o 
   6   3  13       80.50       62.48      2.84 o 
   7   3  13      322.11      325.67      6.27 o 
   8   3  13       35.49       33.26      2.70 o 
   9   3  13       99.28       97.74      5.02 o 
  10   3  13       38.45       35.77      3.89 o 
  11   3  13       43.02       53.40      4.50 o 
  -7   4  13        4.54        5.65      4.78 o 
  -6   4  13       72.01       72.95      8.44 o 
  -5   4  13       18.64       17.83      4.92 o 
  -4   4  13        5.24        1.70      2.04 o 
  -3   4  13       95.38       97.83      4.99 o 
  -2   4  13      321.15      307.79      8.07 o 
  -1   4  13        4.53        4.46      3.09 o 
   0   4  13      864.94      874.47     12.24 o 
   1   4  13       21.70       22.90      2.48 o 
   2   4  13      516.75      524.33      9.14 o 
   3   4  13      147.45      122.56      4.78 o 
   4   4  13       34.56       28.21      2.51 o 
   5   4  13      133.94      120.73      4.80 o 
   6   4  13      638.21      666.78     23.48 o 
   7   4  13      667.34      664.91     33.11 o 
   8   4  13      385.11      381.75      9.82 o 
   9   4  13       62.56       48.15      3.66 o 
  10   4  13      116.22      138.23      6.07 o 
  11   4  13       89.61       88.43      5.46 o 
  -6   5  13        3.65        2.13      4.54 o 
  -5   5  13       35.44       28.15      6.14 o 
  -4   5  13       86.10       80.93     10.06 o 
  -3   5  13       84.93       82.00      4.84 o 
  -2   5  13       10.79        5.20      2.06 o 
  -1   5  13      461.37      483.70     12.27 o 
   0   5  13      133.35      119.17      4.97 o 
   1   5  13      626.22      620.36     10.51 o 
   2   5  13      155.93      168.16      5.56 o 
   3   5  13      698.40      691.79     17.15 o 
   4   5  13       58.71       52.39      3.36 o 
   5   5  13      375.34      342.15      8.04 o 
   6   5  13       24.81       23.57      2.82 o 
   7   5  13      486.78      485.24      9.98 o 
   8   5  13      294.71      298.84      8.12 o 
   9   5  13       61.46       51.71      5.61 o 
  10   5  13       23.15       22.93      4.80 o 
  11   5  13      105.80      104.27      8.53 o 
  12   5  13       45.10       40.79      6.98 o 
  -5   6  13       13.43        8.43      4.65 o 
  -4   6  13      165.58      198.55     11.96 o 
  -3   6  13       42.71       42.83      4.28 o 
  -2   6  13       64.88       59.89      4.20 o 
  -1   6  13       18.51       19.36      2.84 o 
   0   6  13       14.17       13.09      2.42 o 
   1   6  13        6.21        7.03      2.04 o 
   2   6  13      140.74      128.95      5.06 o 
   3   6  13       64.29       53.96      3.41 o 
   4   6  13      300.28      282.14      9.34 o 
   5   6  13      187.40      185.21      6.09 o 
   6   6  13        1.25        0.77      1.60 o 
   7   6  13       60.17       54.26      3.76 o 
   8   6  13     1265.65     1446.60     21.07 o 
   9   6  13      249.22      245.42      7.68 o 
  10   6  13       81.37       71.82      6.85 o 
  11   6  13       48.41       53.35      7.01 o 
  12   6  13       63.58       84.83      8.25 o 
  -4   7  13       45.21       62.44      7.80 o 
  -3   7  13        1.92        1.07      2.34 o 
  -2   7  13        2.42        0.56      2.08 o 
  -1   7  13        1.69        0.12      1.78 o 
   0   7  13       73.48       66.66      4.25 o 
   1   7  13      244.76      216.58      6.90 o 
   2   7  13        4.33        8.05      2.04 o 
   3   7  13       38.96       33.71      3.07 o 
   4   7  13       17.61       19.00      2.63 o 
   5   7  13      354.33      369.68      9.16 o 
   6   7  13       33.95       34.38      3.35 o 
   7   7  13        7.59        6.46      2.28 o 
   8   7  13       14.75       14.08      2.67 o 
   9   7  13       54.29       52.62      7.30 o 
  10   7  13        0.54        0.16      3.00 o 
  11   7  13       65.99       65.96      7.05 o 
  12   7  13       53.64       55.99      7.76 o 
  -3   8  13      124.66      133.40      7.12 o 
  -2   8  13       33.46       36.85      4.19 o 
  -1   8  13      129.25      142.01      8.43 o 
   0   8  13       48.17       53.70      4.96 o 
   1   8  13       64.31       46.08      3.80 o 
   2   8  13       39.47       45.06      3.62 o 
   3   8  13        0.22        1.05      1.56 o 
   4   8  13      163.25      151.59      5.92 o 
   5   8  13      219.03      215.73     14.01 o 
   6   8  13        2.06       -0.29      1.70 o 
   7   8  13       14.97        8.63      2.33 o 
   8   8  13       83.87       82.70      4.85 o 
   9   8  13       29.52       25.10      4.93 o 
  10   8  13       32.25       37.10      5.78 o 
  11   8  13       29.34       27.12      5.39 o 
  -1   9  13      106.89      112.17      6.21 o 
   0   9  13        0.25        0.43      2.21 o 
   1   9  13       15.17       12.18      2.77 o 
   2   9  13       63.60       51.65      3.91 o 
   3   9  13      304.46      310.41      8.71 o 
   4   9  13       12.16       10.70      2.51 o 
   5   9  13       12.55        8.16      2.35 o 
   6   9  13      140.94      144.52      6.04 o 
   7   9  13       21.85       18.70      2.91 o 
   8   9  13        5.86        9.74      2.60 o 
   9   9  13        3.21        4.18      2.34 o 
  10   9  13        0.33       -0.56      3.00 o 
  11   9  13       19.91       15.24      4.53 o 
   0  10  13       47.78       40.57      4.46 o 
   1  10  13        0.49       -0.72      2.21 o 
   2  10  13       75.50       86.12      5.16 o 
   3  10  13       11.98        9.25      2.59 o 
   4  10  13        0.45        1.11      2.01 o 
   5  10  13       68.38       66.76      6.71 o 
   6  10  13       15.71       12.84      2.80 o 
   7  10  13       25.13       19.09      3.18 o 
   8  10  13      151.35      160.40     11.41 o 
   9  10  13        5.94        3.01      2.46 o 
  10  10  13      113.24      116.49      8.66 o 
   2  11  13       12.22        7.84      2.89 o 
   3  11  13       48.62       45.17      4.22 o 
   4  11  13        4.55        3.91      2.29 o 
   5  11  13      195.79      197.50      7.54 o 
   6  11  13        1.36        0.19      2.04 o 
   7  11  13      255.12      273.31      8.80 o 
   8  11  13       17.78       16.55      4.36 o 
   9  11  13       43.08       45.02      4.65 o 
  -7 -10  14        0.12        0.38      2.71 o 
  -6 -10  14      130.41      134.12      8.31 o 
  -5 -10  14        0.25        0.10      2.51 o 
  -4 -10  14       13.81       13.43      3.28 o 
  -3 -10  14      178.87      192.06     14.54 o 
  -2 -10  14       97.36      105.85      6.08 o 
  -1 -10  14       88.80       86.00      5.55 o 
  -8  -9  14       52.05       55.51      6.68 o 
  -7  -9  14       73.35       86.06      5.90 o 
  -6  -9  14        2.48        0.98      2.05 o 
  -5  -9  14       32.83       37.67      4.38 o 
  -4  -9  14      131.05      144.85      9.05 o 
  -3  -9  14        2.03       -0.17      2.03 o 
  -2  -9  14       49.99       38.85      4.02 o 
  -1  -9  14       79.34       76.95      5.43 o 
   0  -9  14       32.78       36.41      3.99 o 
   1  -9  14        5.17        5.84      2.48 o 
  -9  -8  14        6.28        6.63      4.24 o 
  -8  -8  14      322.86      381.13     15.37 o 
  -7  -8  14       13.30        9.10      3.00 o 
  -6  -8  14       49.38       48.79      4.50 o 
  -5  -8  14       57.13       53.47      4.52 o 
  -4  -8  14      219.73      240.32      8.38 o 
  -3  -8  14        0.02       -0.83      2.32 o 
  -2  -8  14      318.76      354.72     15.66 o 
  -1  -8  14       24.86       21.51      3.07 o 
   0  -8  14        7.22        6.65      2.35 o 
   1  -8  14        5.65        4.79      2.35 o 
   2  -8  14        4.21        4.07      2.34 o 
   3  -8  14       48.31       47.55      4.45 o 
  -9  -7  14        4.72        6.67      4.04 o 
  -8  -7  14      105.88      120.08      8.93 o 
  -7  -7  14      577.31      632.80     13.72 o 
  -6  -7  14       70.75       59.39      4.70 o 
  -5  -7  14      114.07      127.19      6.18 o 
  -4  -7  14       11.31        6.58      3.93 o 
  -3  -7  14       52.37       49.63      4.95 o 
  -2  -7  14        3.32        3.31      2.30 o 
  -1  -7  14        3.96        4.00      2.00 o 
   0  -7  14      210.95      196.25      7.10 o 
   1  -7  14       80.65       79.68      4.77 o 
   2  -7  14       89.11       73.73      5.35 o 
   3  -7  14       69.66       64.53      4.65 o 
   4  -7  14        3.63        3.18      2.42 o 
  -9  -6  14       75.10       68.04      6.99 o 
  -8  -6  14       78.64       69.90      6.94 o 
  -7  -6  14       91.16       96.66      5.56 o 
  -6  -6  14        0.21        0.42      2.21 o 
  -5  -6  14       55.00       40.15      3.68 o 
  -4  -6  14      351.43      344.55      9.58 o 
  -3  -6  14       38.13       30.97      3.46 o 
  -2  -6  14      170.35      180.16      6.54 o 
  -1  -6  14      228.72      212.36      7.02 o 
   0  -6  14       54.74       45.28      3.59 o 
   1  -6  14       45.54       34.30      3.32 o 
   2  -6  14        3.09        3.08      1.97 o 
   3  -6  14        0.01        0.45      1.86 o 
   4  -6  14       36.11       32.24      5.82 o 
   5  -6  14       20.55       11.98      3.03 o 
 -10  -5  14      128.22      135.85      9.91 o 
  -9  -5  14       76.90       80.74      7.26 o 
  -8  -5  14      203.81      213.22     10.86 o 
  -7  -5  14      103.54      108.95      7.66 o 
  -6  -5  14       10.44        7.56      2.31 o 
  -5  -5  14      130.53      132.41      5.87 o 
  -4  -5  14        5.57        4.73      2.42 o 
  -3  -5  14       46.05       37.58      3.39 o 
  -2  -5  14       15.18       13.47      2.43 o 
  -1  -5  14        0.25       -0.85      1.55 o 
   0  -5  14      162.82      139.04      5.54 o 
   1  -5  14       33.66       36.35      3.27 o 
   2  -5  14        1.08        0.50      1.48 o 
   3  -5  14       28.51       28.35      3.27 o 
   4  -5  14       41.43       34.61      3.49 o 
   5  -5  14      178.07      189.04     11.96 o 
   6  -5  14       68.87       65.00      4.62 o 
 -10  -4  14       69.08       65.55      5.50 o 
  -9  -4  14        9.54       11.50      3.01 o 
  -8  -4  14       38.46       44.63      4.27 o 
  -7  -4  14       74.97       64.48      4.33 o 
  -6  -4  14       22.55       18.15      2.34 o 
  -5  -4  14      144.47      143.90      7.65 o 
  -4  -4  14        0.30        0.04      1.59 o 
  -3  -4  14      411.72      405.61      9.14 o 
  -2  -4  14      223.96      223.14      9.83 o 
  -1  -4  14      130.35      116.95      9.35 o 
   0  -4  14     1259.91     1265.21     45.39 o 
   1  -4  14     2029.24     2116.99     19.83 o 
   2  -4  14       27.55       21.47      2.73 o 
   3  -4  14        7.24        3.94      2.51 o 
   4  -4  14       93.89       69.70      4.26 o 
   5  -4  14        2.85        2.36      2.01 o 
   6  -4  14        6.49        5.33      2.41 o 
   7  -4  14       30.88       42.04      5.21 o 
  -9  -3  14       35.40       26.35      3.91 o 
  -8  -3  14        4.77        5.38      2.47 o 
  -7  -3  14        0.32       -1.64      1.82 o 
  -6  -3  14      101.72      102.49      4.15 o 
  -5  -3  14      414.29      439.62      7.65 o 
  -4  -3  14       24.48       20.43      2.17 o 
  -2  -3  14      111.61      100.66      4.48 o 
  -1  -3  14        0.14        1.48      1.40 o 
   0  -3  14       29.32       29.69      2.92 o 
   1  -3  14      928.37      940.53     35.51 o 
   2  -3  14       30.83       18.65      2.48 o 
   3  -3  14      274.44      247.83      8.31 o 
   4  -3  14       77.26       53.45      3.61 o 
   5  -3  14      134.36      138.11      5.64 o 
   6  -3  14        2.38        1.21      1.87 o 
   7  -3  14        0.14       -0.22      2.58 o 
   8  -3  14      164.60      182.85      9.79 o 
  -9  -2  14       60.13       54.01      4.86 o 
  -8  -2  14       35.64       28.88      4.21 o 
  -7  -2  14       87.35       83.04      4.83 o 
  -6  -2  14        8.75        6.27      1.85 o 
  -5  -2  14       32.49       26.88      2.49 o 
  -4  -2  14       11.26        9.99      1.76 o 
  -3  -2  14      373.22      395.67      6.69 o 
  -2  -2  14       61.38       58.67      2.58 o 
  -1  -2  14      234.92      230.52      6.16 o 
   0  -2  14      215.05      220.11      5.93 o 
   1  -2  14       90.79       97.01      4.87 o 
   2  -2  14       68.26       55.46      3.29 o 
   3  -2  14      146.27      140.96      4.99 o 
   4  -2  14       37.23       25.83      2.70 o 
   5  -2  14        0.99        1.76      1.67 o 
   6  -2  14       21.30       16.33      2.69 o 
   7  -2  14       44.60       39.74      6.19 o 
   8  -2  14      146.23      145.13      8.29 o 
   9  -2  14      107.26      117.24      9.71 o 
  -9  -1  14        2.78        3.69      2.71 o 
  -8  -1  14      100.58       91.98      5.45 o 
  -7  -1  14        1.21        0.10      2.09 o 
  -6  -1  14       19.81       14.94      2.60 o 
  -5  -1  14      336.97      333.31      5.88 o 
  -4  -1  14        1.28        2.02      1.35 o 
  -3  -1  14      117.51      110.98      3.63 o 
  -2  -1  14       62.95       53.15      2.48 o 
  -1  -1  14      312.03      332.57      6.17 o 
   0  -1  14      469.25      502.81      6.14 o 
   1  -1  14       70.40       64.08      2.30 o 
   2  -1  14       31.45       20.37      1.68 o 
   3  -1  14      136.91      117.94      3.14 o 
   4  -1  14       40.14       43.21      2.26 o 
   5  -1  14       58.29       45.24      3.35 o 
   6  -1  14       46.20       46.04      3.54 o 
   7  -1  14      108.41       95.15      4.77 o 
   8  -1  14       22.45       17.65      4.00 o 
   9  -1  14       28.33       33.05      5.54 o 
  -9   0  14      126.92      146.59      7.40 o 
  -8   0  14       41.24       42.87      5.09 o 
  -7   0  14       83.49       71.84      4.71 o 
  -6   0  14       97.72       85.79      4.70 o 
  -5   0  14      430.57      441.72      7.84 o 
  -4   0  14      153.04      151.20      4.53 o 
  -3   0  14       58.32       47.41      2.59 o 
  -2   0  14      397.16      388.04      6.16 o 
  -1   0  14      120.36      114.18      3.21 o 
   0   0  14        1.64        3.96      1.11 o 
   1   0  14       23.05       21.11      1.54 o 
   2   0  14      197.07      179.95      3.72 o 
   3   0  14      129.49      127.89      3.30 o 
   4   0  14      848.94      859.00      8.67 o 
   5   0  14      283.69      266.84      5.23 o 
   6   0  14       14.75        7.82      1.59 o 
   7   0  14       44.49       36.21      2.84 o 
   8   0  14        3.76        1.35      1.94 o 
   9   0  14       46.03       39.05      5.62 o 
  10   0  14       30.25       32.03      5.45 o 
  -8   1  14        2.58        2.67      4.32 o 
  -7   1  14        4.90        2.87      3.76 o 
  -6   1  14      133.18      126.90      4.75 o 
  -5   1  14      161.52      144.09      4.66 o 
  -4   1  14       33.79       31.96      2.52 o 
  -3   1  14       89.02       72.80      3.09 o 
  -2   1  14        8.81        4.83      2.94 o 
  -1   1  14      198.89      182.28      5.62 o 
   0   1  14      241.75      247.88      4.42 o 
   1   1  14      314.73      316.63      4.84 o 
   2   1  14       44.30       38.75      1.85 o 
   3   1  14       34.25       26.98      2.12 o 
   4   1  14      226.12      232.68      4.52 o 
   5   1  14      181.01      166.38      4.12 o 
   6   1  14        8.11        6.07      1.52 o 
   7   1  14        0.04       -0.17      1.35 o 
   8   1  14      177.56      189.06      5.42 o 
   9   1  14       15.03       15.31      2.88 o 
  10   1  14       51.70       50.10      4.52 o 
  -8   2  14      138.49      186.47     13.10 o 
  -7   2  14      111.33      121.84      9.89 o 
  -6   2  14       56.65       61.22      7.83 o 
  -5   2  14        5.05        5.05      2.31 o 
  -4   2  14        3.95        2.69      1.93 o 
  -3   2  14        0.04       12.61      2.42 o 
  -2   2  14      144.23      131.84      8.13 o 
  -1   2  14       89.04       79.86      3.38 o 
   0   2  14      210.69      208.60      4.01 o 
   1   2  14      392.02      396.30      5.28 o 
   2   2  14       56.81       53.68      3.72 o 
   3   2  14      433.45      454.10      9.49 o 
   4   2  14        0.32       -0.31      1.00 o 
   5   2  14      199.60      196.39      4.32 o 
   6   2  14        3.32        1.00      1.03 o 
   7   2  14       70.07       68.77      3.29 o 
   8   2  14       57.35       45.13      3.17 o 
   9   2  14       10.31        7.57      2.27 o 
  10   2  14       18.50       13.04      2.98 o 
  11   2  14      136.95      156.29      9.91 o 
  -7   3  14       24.88       22.19      6.08 o 
  -6   3  14        8.16        7.40      4.40 o 
  -5   3  14        5.00        3.95      3.33 o 
  -4   3  14       50.92       40.78      3.73 o 
  -3   3  14      204.58      199.88      7.63 o 
  -2   3  14      382.78      413.90     11.65 o 
  -1   3  14      892.78      898.82     12.82 o 
   0   3  14       71.15       61.00      3.51 o 
   1   3  14      158.97      152.26      5.07 o 
   2   3  14       45.03       39.17      2.78 o 
   3   3  14      856.59      920.69     12.06 o 
   4   3  14       84.39       79.34      4.33 o 
   5   3  14      178.36      192.67      4.19 o 
   6   3  14     2114.09     2420.01     21.27 o 
   7   3  14      107.64      101.72      3.73 o 
   8   3  14       34.46       32.66      2.71 o 
   9   3  14       75.20       64.00      4.20 o 
  10   3  14      274.50      315.23      9.03 o 
  11   3  14        9.55        6.08      2.83 o 
  -6   4  14      214.82      237.91     14.17 o 
  -5   4  14       70.74       65.56      7.54 o 
  -4   4  14       94.98       97.53      5.39 o 
  -3   4  14       13.11        9.35      2.32 o 
  -2   4  14       26.34       25.43      3.00 o 
  -1   4  14     1458.96     1594.21     26.13 o 
   0   4  14      263.71      310.33      7.71 o 
   1   4  14      257.73      251.31      8.70 o 
   2   4  14       33.11       25.56      2.70 o 
   3   4  14      444.63      416.56     17.07 o 
   4   4  14       32.17       21.24      2.55 o 
   5   4  14      342.28      336.99      7.99 o 
   6   4  14       76.92       69.11      4.06 o 
   7   4  14       15.45       10.73      2.41 o 
   8   4  14       52.32       42.58      3.54 o 
   9   4  14       53.76       47.05      5.54 o 
  10   4  14       25.62       25.72      5.24 o 
  11   4  14       39.15       55.76      7.45 o 
  -5   5  14       23.46       23.44      5.91 o 
  -4   5  14       13.33       18.08      3.34 o 
  -3   5  14       40.75       36.25      3.87 o 
  -2   5  14       12.45       13.62      2.59 o 
  -1   5  14       97.85      106.34      5.13 o 
   0   5  14      208.66      205.58      6.57 o 
   1   5  14       41.28       29.88      2.95 o 
   2   5  14       31.85       28.36      2.93 o 
   3   5  14       43.06       41.85      3.26 o 
   4   5  14      476.78      490.44      9.69 o 
   5   5  14      609.58      626.77     10.99 o 
   6   5  14      298.51      295.66     12.69 o 
   7   5  14      106.95      109.76      5.09 o 
   8   5  14      231.50      234.09      7.41 o 
   9   5  14       93.39       84.12      4.85 o 
  10   5  14      122.26      123.09      8.65 o 
  11   5  14       17.28       10.66      4.14 o 
  -5   6  14        9.42       10.32      4.84 o 
  -4   6  14        2.62        2.25      3.93 o 
  -3   6  14       41.94       45.95      4.48 o 
  -2   6  14       19.05       19.31      3.13 o 
  -1   6  14       81.94       66.45      4.37 o 
   0   6  14       37.15       26.73      3.06 o 
   1   6  14      480.12      462.88      9.78 o 
   2   6  14       12.57       14.05      2.36 o 
   3   6  14       22.03       21.63      3.09 o 
   4   6  14      696.48      749.92     12.21 o 
   5   6  14      232.27      231.20      7.66 o 
   6   6  14        0.00        1.18      1.71 o 
   7   6  14       29.67       26.16      3.19 o 
   8   6  14       62.34       63.70      4.29 o 
   9   6  14       45.83       36.61      3.82 o 
  10   6  14        1.90       -1.33      2.75 o 
  11   6  14      128.06      125.86      9.22 o 
  -4   7  14        0.13       -0.67      3.96 o 
  -3   7  14        6.72        6.65      2.87 o 
  -2   7  14      131.49      130.81      9.27 o 
  -1   7  14        0.01        0.41      1.73 o 
   0   7  14      328.04      361.96      9.47 o 
   1   7  14       35.51       31.25      3.37 o 
   2   7  14       21.54       27.27      4.35 o 
   3   7  14        1.58       -0.04      1.53 o 
   4   7  14       58.94       53.94      4.99 o 
   5   7  14       10.26       10.31      2.25 o 
   6   7  14       16.68        9.15      2.33 o 
   7   7  14      110.31       91.60      5.03 o 
   8   7  14       10.21       10.60      2.52 o 
   9   7  14        7.38        4.47      2.23 o 
  10   7  14       84.97       91.29      7.65 o 
  11   7  14        8.21        5.97      3.78 o 
  -2   8  14        6.94        5.21      2.70 o 
  -1   8  14       11.61       12.91      3.09 o 
   0   8  14        9.62        3.41      2.31 o 
   1   8  14       38.68       40.15      3.74 o 
   2   8  14      165.00      159.39      6.35 o 
   3   8  14       23.35       20.86      2.87 o 
   4   8  14      281.14      301.43      8.39 o 
   5   8  14       77.36       79.81      4.57 o 
   6   8  14      117.39      119.16      5.51 o 
   7   8  14        2.81        3.88      1.95 o 
   8   8  14       55.62       55.93      4.23 o 
   9   8  14       55.57       43.33      4.23 o 
  10   8  14        2.59       -1.15      2.89 o 
  11   8  14        0.02        2.57      3.39 o 
  -1   9  14       12.26        7.84      2.92 o 
   0   9  14       32.65       34.10      4.10 o 
   1   9  14        1.87        3.42      2.32 o 
   2   9  14      175.62      195.98      7.33 o 
   3   9  14        0.86       -0.45      1.73 o 
   4   9  14      263.66      246.48     10.32 o 
   5   9  14       67.56       55.24      4.07 o 
   6   9  14       53.53       48.51      3.98 o 
   7   9  14      113.80      111.30      5.58 o 
   8   9  14      150.74      155.48      6.65 o 
   9   9  14       52.19       44.11      4.84 o 
  10   9  14       53.07       75.19      7.10 o 
   1  10  14       20.20       18.63      3.41 o 
   2  10  14       27.61       19.39      3.41 o 
   3  10  14      141.41      130.34      6.53 o 
   4  10  14        4.43        8.46      2.51 o 
   5  10  14      151.82      164.24      8.67 o 
   6  10  14       19.49       16.03      3.10 o 
   7  10  14      320.19      354.37     18.98 o 
   8  10  14        6.52        2.84      2.38 o 
   9  10  14        0.35       -0.66      2.36 o 
  10  10  14        4.78        3.35      2.66 o 
   3  11  14       15.93       13.58      3.22 o 
   4  11  14        0.06        1.06      2.14 o 
   5  11  14       51.23       44.88      4.26 o 
   6  11  14       14.03       10.25      2.70 o 
   7  11  14        0.52       -0.62      2.18 o 
   8  11  14        9.48        6.37      2.79 o 
  -5 -10  15        1.50        0.35      3.98 o 
  -4 -10  15       27.95       36.88      4.64 o 
  -3 -10  15      115.27      119.69      6.66 o 
  -7  -9  15        0.00       -1.44      2.55 o 
  -6  -9  15      104.22       95.96      8.35 o 
  -5  -9  15        8.33        6.24      2.61 o 
  -4  -9  15      105.57      116.39      6.45 o 
  -3  -9  15        2.43        4.79      2.53 o 
  -2  -9  15      363.50      409.56     20.26 o 
  -1  -9  15        6.79        3.30      2.38 o 
   0  -9  15       14.15        9.04      2.78 o 
  -8  -8  15       25.91       27.18      5.59 o 
  -7  -8  15      140.20      148.42      7.32 o 
  -6  -8  15       57.90       55.86      4.86 o 
  -5  -8  15       13.51        8.08      2.52 o 
  -4  -8  15       86.03       80.02      6.32 o 
  -3  -8  15       23.63       19.66      3.24 o 
  -2  -8  15        4.87        2.15      2.13 o 
  -1  -8  15       91.45       88.83      5.26 o 
   0  -8  15      110.13      111.79      5.92 o 
   1  -8  15      187.79      191.20     11.29 o 
   2  -8  15        0.00       -0.66      2.05 o 
  -9  -7  15       46.32       40.15      6.55 o 
  -8  -7  15       65.92       62.27      6.71 o 
  -7  -7  15        0.00        0.56      2.46 o 
  -6  -7  15       22.23       19.27      3.22 o 
  -5  -7  15        8.39        5.02      2.32 o 
  -4  -7  15      101.43      100.51      5.56 o 
  -3  -7  15      106.50      105.45     11.19 o 
  -2  -7  15       33.33       27.02      3.37 o 
  -1  -7  15        0.83        2.46      1.89 o 
   0  -7  15      441.40      487.35     11.15 o 
   1  -7  15        1.42       -0.42      1.89 o 
   2  -7  15        3.44        1.62      2.10 o 
   3  -7  15        5.08        2.76      2.37 o 
   4  -7  15       35.03       29.83      3.91 o 
  -9  -6  15        0.15        2.66      3.59 o 
  -8  -6  15       75.70       76.21      7.38 o 
  -7  -6  15      230.66      255.81      8.85 o 
  -6  -6  15        6.62        4.41      2.36 o 
  -5  -6  15      204.28      197.04      7.43 o 
  -4  -6  15       11.28        6.50      2.38 o 
  -3  -6  15        3.64        0.90      1.75 o 
  -2  -6  15        0.02        4.00      2.01 o 
  -1  -6  15       34.81       20.82      2.95 o 
   0  -6  15        0.15        0.61      1.66 o 
   1  -6  15       66.35       61.00      4.20 o 
   2  -6  15        7.87        5.59      2.22 o 
   3  -6  15      271.71      297.26      8.84 o 
   4  -6  15        1.05       -0.78      1.96 o 
   5  -6  15       19.94       13.53      3.13 o 
  -9  -5  15       93.52       88.29      8.03 o 
  -8  -5  15      289.33      321.15     13.45 o 
  -7  -5  15      145.42      152.75      9.18 o 
  -6  -5  15      136.14      146.17      6.45 o 
  -5  -5  15        1.80        4.02      2.18 o 
  -4  -5  15      134.70      144.21      6.23 o 
  -3  -5  15      436.68      403.74     12.51 o 
  -2  -5  15      264.44      267.06     14.23 o 
  -1  -5  15      304.93      290.56      9.05 o 
   0  -5  15       70.35       61.74      3.87 o 
   1  -5  15        3.56        3.06      2.07 o 
   2  -5  15        5.44        2.71      1.80 o 
   3  -5  15        3.39        2.24      1.96 o 
   4  -5  15       68.31       55.21      4.21 o 
   5  -5  15      247.84      250.76      8.34 o 
   6  -5  15        1.27        0.62      2.32 o 
  -9  -4  15       19.15       16.78      4.55 o 
  -8  -4  15       36.05       38.24      5.78 o 
  -7  -4  15        0.99        2.01      2.97 o 
  -6  -4  15      106.63      106.58      5.52 o 
  -5  -4  15      339.96      356.50     22.72 o 
  -4  -4  15      413.19      421.46      9.87 o 
  -3  -4  15      122.21      120.31      5.36 o 
  -2  -4  15      114.96      102.98      4.89 o 
  -1  -4  15       17.08       10.59      2.18 o 
   0  -4  15        3.16        5.74      1.98 o 
   1  -4  15       40.15       32.13      3.64 o 
   2  -4  15        7.43        3.69      1.81 o 
   3  -4  15        7.34        5.90      1.99 o 
   4  -4  15       54.12       43.62      3.63 o 
   5  -4  15      100.93       92.70      5.06 o 
   6  -4  15       24.56       23.57      3.48 o 
   7  -4  15       68.40       69.66      6.30 o 
  -9  -3  15        3.44        0.10      2.50 o 
  -8  -3  15      125.55      120.45      6.08 o 
  -7  -3  15       18.11       15.49      3.01 o 
  -6  -3  15       39.60       36.66      3.08 o 
  -5  -3  15      281.00      280.64      7.38 o 
  -4  -3  15        8.74        4.34      1.61 o 
  -3  -3  15      447.04      479.38      9.97 o 
  -2  -3  15      291.45      293.71      7.63 o 
  -1  -3  15      514.20      500.92      9.67 o 
   0  -3  15      139.13      122.13      5.01 o 
   1  -3  15     1006.33      969.07     36.85 o 
   2  -3  15      672.77      666.43     14.16 o 
   3  -3  15       82.20       63.49      3.86 o 
   4  -3  15        0.30       -0.69      1.50 o 
   5  -3  15       31.88       26.97      3.11 o 
   6  -3  15      152.49      132.87      7.67 o 
   7  -3  15       45.77       43.27      5.07 o 
   8  -3  15      184.53      227.53     10.84 o 
  -9  -2  15       22.43       18.17      3.71 o 
  -8  -2  15       37.47       27.33      3.77 o 
  -7  -2  15       79.59       68.18      4.62 o 
  -6  -2  15       10.81        7.50      1.99 o 
  -5  -2  15       61.69       54.16      3.10 o 
  -4  -2  15      313.10      316.51      6.50 o 
  -3  -2  15       35.90       34.89      2.46 o 
  -2  -2  15      179.80      186.87      6.49 o 
  -1  -2  15      115.86      118.18      4.65 o 
   0  -2  15      159.36      153.06      5.25 o 
   1  -2  15       63.12       56.05      3.34 o 
   2  -2  15      118.18      103.41      4.40 o 
   3  -2  15      737.41      738.94     21.64 o 
   4  -2  15      303.60      289.93     11.27 o 
   5  -2  15      209.17      197.52      6.45 o 
   6  -2  15       21.07       16.95      2.83 o 
   7  -2  15       63.66       62.45      4.37 o 
   8  -2  15       33.39       35.73      5.33 o 
  -9  -1  15       22.65       17.31      3.69 o 
  -8  -1  15       66.12       61.06      4.70 o 
  -7  -1  15       61.00       50.36      4.13 o 
  -6  -1  15      127.65      124.91      5.74 o 
  -5  -1  15      262.60      277.22      5.57 o 
  -4  -1  15      153.93      144.33      4.54 o 
  -3  -1  15        6.80        7.02      1.62 o 
  -2  -1  15       40.73       39.71      2.37 o 
  -1  -1  15        9.10        6.62      1.31 o 
   0  -1  15      391.80      409.83      6.94 o 
   1  -1  15       31.26       29.87      1.85 o 
   2  -1  15     1458.57     1545.82     35.48 o 
   3  -1  15       14.79       17.73      2.38 o 
   4  -1  15       12.49        7.47      1.96 o 
   5  -1  15      271.93      276.52      7.35 o 
   6  -1  15        3.31        1.92      1.82 o 
   7  -1  15       18.03       17.40      2.74 o 
   8  -1  15      133.73      148.31      8.12 o 
   9  -1  15      313.90      382.69     19.29 o 
  -8   0  15       77.47       72.94      5.17 o 
  -7   0  15       22.07       22.05      3.50 o 
  -6   0  15        5.43        2.75      2.09 o 
  -5   0  15       53.97       49.99      3.08 o 
  -4   0  15       57.31       50.84      2.89 o 
  -3   0  15      890.42      932.90     10.45 o 
  -2   0  15      527.26      548.45      7.64 o 
  -1   0  15       30.82       26.99      1.95 o 
   0   0  15        0.06        0.37      0.94 o 
   1   0  15      544.12      550.63      6.64 o 
   2   0  15      389.04      378.01      7.37 o 
   3   0  15      132.95      128.00      3.41 o 
   4   0  15        0.28       -0.02      1.07 o 
   5   0  15        2.33        0.58      1.20 o 
   6   0  15      457.85      482.54      7.49 o 
   7   0  15      129.42      118.15      5.83 o 
   8   0  15       49.94       43.49      5.20 o 
   9   0  15        0.21       -1.13      2.82 o 
  -8   1  15       17.60       19.12      6.06 o 
  -7   1  15       70.54       72.53      7.80 o 
  -6   1  15       10.80       10.02      2.90 o 
  -5   1  15      139.18      130.88      6.11 o 
  -4   1  15      148.00      142.24      4.52 o 
  -3   1  15      291.01      293.38      5.93 o 
  -2   1  15      948.38     1043.70     12.96 o 
  -1   1  15      677.90      690.24      7.99 o 
   0   1  15      626.95      649.25     17.41 o 
   1   1  15       19.14       15.70      1.57 o 
   2   1  15       24.77       18.28      1.57 o 
   3   1  15      109.34      105.28      3.63 o 
   4   1  15     1539.58     1594.75     12.46 o 
   5   1  15       70.50       59.96      2.72 o 
   6   1  15      274.24      272.18      6.10 o 
   7   1  15      140.31      125.91      4.16 o 
   8   1  15        3.85        3.06      1.72 o 
   9   1  15       61.70       57.97      4.33 o 
  10   1  15       77.46       75.82      7.13 o 
  -7   2  15       46.12       45.86      7.41 o 
  -6   2  15        0.17       -3.47      3.34 o 
  -5   2  15        3.16        0.55      2.17 o 
  -4   2  15      116.82      104.80     10.48 o 
  -3   2  15      450.51      471.92     16.48 o 
  -2   2  15      595.43      620.82     11.27 o 
  -1   2  15        9.08        5.33      1.87 o 
   0   2  15        0.02        2.38      1.60 o 
   1   2  15       21.63       20.14      2.21 o 
   2   2  15        0.51        0.56      0.94 o 
   3   2  15      365.40      388.96      6.67 o 
   4   2  15       51.29       50.97      2.35 o 
   5   2  15       12.53        9.22      1.70 o 
   6   2  15      297.32      309.91      5.85 o 
   7   2  15      323.29      344.40     21.82 o 
   8   2  15      257.97      281.09      6.54 o 
   9   2  15        7.64        6.18      2.37 o 
  10   2  15      100.46      106.99     11.97 o 
  -7   3  15       68.72       84.18      9.25 o 
  -6   3  15       41.38       42.36      7.31 o 
  -5   3  15        2.62        1.32      3.36 o 
  -4   3  15        8.43        6.03      2.37 o 
  -3   3  15       23.05       27.34      5.08 o 
  -2   3  15        9.45        9.76      2.33 o 
  -1   3  15      469.39      446.10      9.42 o 
   0   3  15       14.05       12.85      2.30 o 
   1   3  15      926.74      945.39     12.71 o 
   2   3  15       88.69       86.76      4.06 o 
   3   3  15     1014.39     1049.66     13.26 o 
   4   3  15       59.40       56.10      3.45 o 
   5   3  15       55.05       47.26      3.57 o 
   6   3  15      163.81      151.15      4.06 o 
   7   3  15       12.83        9.86      2.34 o 
   8   3  15       39.67       40.37      3.62 o 
   9   3  15       65.62       55.04      3.99 o 
  10   3  15       91.19       89.16      5.16 o 
  11   3  15       23.15       33.93      6.46 o 
  -6   4  15        6.11        2.86      4.59 o 
  -5   4  15        0.01        1.15      3.79 o 
  -4   4  15        0.63        0.29      2.07 o 
  -3   4  15        0.14       -0.93      1.77 o 
  -2   4  15      106.77      105.10      5.23 o 
  -1   4  15       46.42       42.58      3.53 o 
   0   4  15      623.72      642.04     11.29 o 
   1   4  15      159.69      153.25      5.49 o 
   2   4  15       75.72       66.93      3.79 o 
   3   4  15        3.79        7.43      2.81 o 
   4   4  15       51.51       47.36      3.36 o 
   5   4  15      401.05      419.16      9.09 o 
   6   4  15      861.90      965.24     14.05 o 
   7   4  15      201.20      200.55     10.23 o 
   8   4  15       22.38       19.95      3.77 o 
   9   4  15       35.51       30.37      4.97 o 
  10   4  15      120.18      108.63      8.31 o 
  11   4  15       23.77       18.89      5.00 o 
  -5   5  15       16.60       16.23      5.46 o 
  -4   5  15      162.29      151.13      7.05 o 
  -3   5  15        1.99       -0.38      1.95 o 
  -2   5  15        0.12       -0.71      1.76 o 
  -1   5  15        9.81        4.47      2.02 o 
   0   5  15        1.65        2.12      1.82 o 
   1   5  15      766.71      762.38     33.77 o 
   2   5  15      134.47      129.99      5.30 o 
   3   5  15      935.71      927.52     23.46 o 
   4   5  15       10.24        9.61      2.27 o 
   5   5  15      533.75      522.83     10.24 o 
   6   5  15       38.10       31.73      3.29 o 
   7   5  15        6.24        3.54      1.97 o 
   8   5  15        0.02        1.24      2.06 o 
   9   5  15        7.22        5.54      2.45 o 
  10   5  15       52.89       47.01      5.81 o 
  11   5  15        1.72       -0.36      3.48 o 
  -4   6  15       23.02       21.71      5.68 o 
  -3   6  15       36.09       34.01      4.11 o 
  -2   6  15        9.92        7.75      2.50 o 
  -1   6  15       79.48       81.83      7.11 o 
   0   6  15       24.01       26.07      3.85 o 
   1   6  15        4.29        5.70      2.02 o 
   2   6  15      115.12      112.21      5.13 o 
   3   6  15       14.92       15.96      2.56 o 
   4   6  15       20.12       13.52      2.35 o 
   5   6  15       32.72       23.72      2.99 o 
   6   6  15       64.41       61.72      4.85 o 
   7   6  15       62.40       52.60      3.90 o 
   8   6  15      346.02      377.79      9.66 o 
   9   6  15        5.69        3.33      2.26 o 
  10   6  15       55.91       64.07      6.53 o 
  11   6  15       14.13       13.46      4.37 o 
  -3   7  15       13.16       11.82      3.26 o 
  -2   7  15       14.18        6.09      2.74 o 
  -1   7  15       36.16       31.97      3.86 o 
   0   7  15       99.64       93.02      5.18 o 
   1   7  15       30.00       33.27      3.56 o 
   2   7  15       83.76       77.82      4.54 o 
   3   7  15        0.77       -0.11      1.43 o 
   4   7  15       86.70       90.83      4.79 o 
   5   7  15       48.69       47.62      3.77 o 
   6   7  15       55.24       54.21      3.91 o 
   7   7  15       41.82       31.96      3.56 o 
   8   7  15      143.76      151.59      6.48 o 
   9   7  15       74.77       59.14      4.41 o 
  10   7  15        8.32        6.11      3.68 o 
  11   7  15       17.73       10.23      4.40 o 
  -2   8  15       20.88       20.31      3.88 o 
  -1   8  15       58.80       54.03      4.71 o 
   0   8  15      452.87      499.63     12.02 o 
   1   8  15       92.87       96.04      5.34 o 
   2   8  15       52.02       56.59      4.13 o 
   3   8  15        5.07        2.35      1.98 o 
   4   8  15        7.02        5.05      2.20 o 
   5   8  15       75.54       66.64      4.41 o 
   6   8  15        2.69        2.10      1.98 o 
   7   8  15        0.01       -2.46      1.87 o 
   8   8  15      148.34      179.97      9.68 o 
   9   8  15       69.88       65.03      4.74 o 
  10   8  15      103.51      108.64      8.44 o 
   0   9  15       21.63       20.04      3.64 o 
   1   9  15        5.14        2.50      2.33 o 
   2   9  15       97.08       96.32      5.54 o 
   3   9  15       54.00       53.13      4.32 o 
   4   9  15      159.76      173.86      6.96 o 
   5   9  15       13.05       12.79      3.00 o 
   6   9  15      231.31      240.85      8.06 o 
   7   9  15       18.76       21.62      3.29 o 
   8   9  15       90.05       86.73      5.33 o 
   9   9  15       55.18       50.36      4.55 o 
  10   9  15        1.66        1.89      3.46 o 
   2  10  15      157.58      169.15      7.36 o 
   3  10  15       57.18       55.53      4.60 o 
   4  10  15      139.54      160.25      6.95 o 
   5  10  15       57.85       44.87      4.13 o 
   6  10  15       13.86        6.54      2.53 o 
   7  10  15       16.40       10.71      2.95 o 
   8  10  15      229.82      260.87     10.66 o 
   9  10  15       64.68       64.67      5.02 o 
   5  11  15       96.65       86.50      5.54 o 
   6  11  15       27.93       29.49      3.93 o 
  -6  -9  16        3.88        4.08      2.89 o 
  -5  -9  16        0.24       -0.77      2.39 o 
  -4  -9  16        0.22        0.19      2.44 o 
  -3  -9  16        6.83        7.21      2.84 o 
  -2  -9  16       69.22       77.59      6.22 o 
  -1  -9  16       49.19       46.15      5.98 o 
  -7  -8  16        9.37       13.62      3.49 o 
  -6  -8  16        7.05        6.61      4.45 o 
  -5  -8  16       99.61      102.11      6.15 o 
  -4  -8  16       42.45       43.10      5.10 o 
  -3  -8  16        4.81        3.88      2.48 o 
  -2  -8  16      253.58      269.26      9.02 o 
  -1  -8  16        8.71        7.41      2.51 o 
   0  -8  16       28.47       22.61      3.65 o 
   1  -8  16        3.30        3.69      2.38 o 
  -8  -7  16       14.95       11.53      4.76 o 
  -7  -7  16      215.74      233.23      8.90 o 
  -6  -7  16        6.01        4.08      2.62 o 
  -5  -7  16      104.58       98.10      5.75 o 
  -4  -7  16        0.58       -0.33      2.06 o 
  -3  -7  16       80.42       74.80      8.27 o 
  -2  -7  16        1.81        2.37      2.16 o 
  -1  -7  16        6.68        4.17      2.33 o 
   0  -7  16        7.52        5.87      2.50 o 
   1  -7  16        6.19        5.76      2.43 o 
   2  -7  16       21.00       17.30      4.06 o 
   3  -7  16        0.25        0.70      2.19 o 
  -8  -6  16       19.59       25.77      5.65 o 
  -7  -6  16        6.22        4.48      3.43 o 
  -6  -6  16        0.76        0.36      2.19 o 
  -5  -6  16       21.12       16.53      3.19 o 
  -4  -6  16       71.71       74.50      4.88 o 
  -3  -6  16       14.05        5.55      2.30 o 
  -2  -6  16       50.51       48.53      4.10 o 
  -1  -6  16      117.83      102.21      5.32 o 
   0  -6  16      516.57      561.77     24.56 o 
   1  -6  16       88.04       70.84      4.56 o 
   2  -6  16        5.61        3.24      2.19 o 
   3  -6  16        0.22        1.17      1.90 o 
   4  -6  16        0.04        1.21      2.15 o 
  -9  -5  16      109.90      119.40      9.10 o 
  -8  -5  16       63.85       64.29      6.81 o 
  -7  -5  16       95.97      103.55      7.99 o 
  -6  -5  16       17.52       14.26      3.01 o 
  -5  -5  16      169.78      180.71     11.69 o 
  -4  -5  16        2.77        0.32      1.81 o 
  -3  -5  16       21.66       15.58      2.81 o 
  -2  -5  16        0.47        2.19      1.90 o 
  -1  -5  16      321.46      311.58      8.62 o 
   0  -5  16      104.75      112.87      9.76 o 
   1  -5  16      119.72      130.33      8.13 o 
   2  -5  16       39.07       27.52      3.91 o 
   3  -5  16       95.78       97.49      5.14 o 
   4  -5  16        6.66        5.22      2.31 o 
   5  -5  16       15.03        8.42      2.76 o 
  -9  -4  16        0.48       -3.40      3.16 o 
  -8  -4  16      208.56      234.38     11.77 o 
  -7  -4  16       27.36       23.07      4.64 o 
  -6  -4  16       66.43       58.97      4.48 o 
  -5  -4  16       12.99       11.17      2.70 o 
  -4  -4  16      193.08      187.54      9.97 o 
  -3  -4  16        0.08       -0.87      1.72 o 
  -2  -4  16      111.54      107.70      5.13 o 
  -1  -4  16      411.27      392.70     13.71 o 
   0  -4  16      384.03      379.90     35.01 o 
   1  -4  16      361.90      371.82     17.90 o 
   2  -4  16      211.18      208.00     17.22 o 
   3  -4  16        1.63        2.03      1.82 o 
   4  -4  16       16.53       14.17      2.70 o 
   5  -4  16        0.82        1.19      2.03 o 
   6  -4  16       31.87       29.80      3.77 o 
  -8  -3  16       11.74        6.77      2.74 o 
  -7  -3  16        4.04        3.33      2.38 o 
  -6  -3  16        0.43       -1.40      2.03 o 
  -5  -3  16       14.41       19.51      3.01 o 
  -4  -3  16      308.40      309.59      8.56 o 
  -3  -3  16        4.49        5.48      1.99 o 
  -2  -3  16        4.33        1.63      1.70 o 
  -1  -3  16        4.37        3.39      1.85 o 
   0  -3  16      283.85      250.18      9.39 o 
   1  -3  16        5.55        5.38      1.95 o 
   2  -3  16       31.31       21.94      2.91 o 
   3  -3  16      298.03      294.71     18.03 o 
   4  -3  16       61.78       53.61      3.83 o 
   5  -3  16      137.94      147.29      6.15 o 
   6  -3  16        3.20        4.19      2.24 o 
   7  -3  16      149.49      153.56      8.67 o 
  -8  -2  16       31.39       31.32      4.10 o 
  -7  -2  16       28.23       22.63      3.44 o 
  -6  -2  16      596.82      663.03     18.96 o 
  -5  -2  16       50.71       45.69      3.06 o 
  -4  -2  16      494.91      521.48      8.56 o 
  -3  -2  16      279.72      277.05     16.90 o 
  -2  -2  16      782.21      844.97     27.55 o 
  -1  -2  16       34.17       27.48      2.93 o 
   0  -2  16      457.07      471.46      9.28 o 
   1  -2  16      109.32       98.41      4.40 o 
   2  -2  16      181.75      170.14      5.76 o 
   3  -2  16      205.69      198.68      9.72 o 
   4  -2  16       44.25       36.84      3.21 o 
   5  -2  16        2.83        0.89      1.74 o 
   6  -2  16        6.28        4.78      2.13 o 
   7  -2  16       21.55       17.21      3.13 o 
   8  -2  16       74.14       93.08      7.15 o 
  -8  -1  16        3.38        4.69      2.68 o 
  -7  -1  16        7.95        4.84      2.56 o 
  -6  -1  16        2.05        1.48      2.08 o 
  -5  -1  16       31.34       29.62      2.35 o 
  -4  -1  16      175.99      174.34      5.98 o 
  -3  -1  16       98.00       83.03      3.52 o 
  -2  -1  16      135.90      153.62      4.33 o 
  -1  -1  16       91.46       89.11      3.18 o 
   0  -1  16      227.64      232.97      4.67 o 
   1  -1  16      123.82      114.74      4.60 o 
   2  -1  16        3.74        2.10      1.53 o 
   3  -1  16       34.49       31.59      3.08 o 
   4  -1  16      123.99      116.09      4.80 o 
   5  -1  16      544.31      548.28     15.04 o 
   6  -1  16      248.84      251.58     11.73 o 
   7  -1  16       36.25       28.42      3.41 o 
   8  -1  16       98.48      102.93      7.04 o 
   9  -1  16      230.90      319.99     12.69 o 
  -8   0  16      154.46      178.77     12.33 o 
  -7   0  16       76.85       74.75      7.91 o 
  -6   0  16       55.39       58.18      4.28 o 
  -5   0  16       73.62       65.39      3.54 o 
  -4   0  16      241.50      243.84      5.97 o 
  -3   0  16       12.61       10.91      1.89 o 
  -2   0  16       76.39       72.52      3.15 o 
  -1   0  16      119.94      124.80      3.73 o 
   0   0  16      351.95      345.00      7.61 o 
   1   0  16      205.50      209.89      4.34 o 
   2   0  16      463.25      459.88      6.33 o 
   3   0  16        7.74       22.85      1.81 o 
   4   0  16       18.05       13.09      1.65 o 
   5   0  16      111.87      101.07      4.55 o 
   6   0  16       20.06       17.57      2.58 o 
   7   0  16       21.42       13.81      2.59 o 
   8   0  16       48.60       50.77      5.16 o 
   9   0  16       47.40       47.97      5.25 o 
  -7   1  16      143.87      141.39     10.55 o 
  -6   1  16       10.94        7.52      3.65 o 
  -5   1  16       95.51       89.76      5.37 o 
  -4   1  16       69.56       58.21      4.27 o 
  -3   1  16       77.36       72.34      4.37 o 
  -2   1  16       12.62        8.26      1.66 o 
  -1   1  16      679.23      680.73      8.29 o 
   0   1  16      290.40      299.52      5.28 o 
   1   1  16      511.86      513.98      6.64 o 
   2   1  16      978.51     1037.01     19.74 o 
   3   1  16        1.23        1.67      1.12 o 
   4   1  16       48.13       39.98      2.28 o 
   5   1  16      118.31      111.76      3.57 o 
   6   1  16      154.04      163.80      7.95 o 
   7   1  16        0.40       -1.19      1.38 o 
   8   1  16      254.32      264.62      8.56 o 
   9   1  16        0.52       -0.47      2.70 o 
  10   1  16       58.57       59.71      6.42 o 
  -7   2  16        5.62        2.27      4.12 o 
  -6   2  16       49.19       41.49      7.17 o 
  -5   2  16       10.23       12.60      4.29 o 
  -4   2  16       30.49       25.31      3.46 o 
  -3   2  16        1.54        6.54      2.31 o 
  -2   2  16       37.59       33.14      3.33 o 
  -1   2  16       57.03       45.61      3.51 o 
   0   2  16       62.91       66.67      3.76 o 
   1   2  16      237.97      222.58      6.28 o 
   2   2  16      232.27      229.02      6.43 o 
   3   2  16      155.82      143.89      5.07 o 
   4   2  16      434.68      427.46      6.21 o 
   5   2  16       43.47       34.98      2.24 o 
   6   2  16       14.42       15.97      1.96 o 
   7   2  16      217.88      216.14      5.35 o 
   8   2  16        0.98       -0.18      1.26 o 
   9   2  16        0.39       -0.03      2.04 o 
  10   2  16        3.41        5.68      2.72 o 
  -6   3  16        2.65        1.09      4.01 o 
  -5   3  16      176.69      185.92     11.64 o 
  -4   3  16        2.62        2.40      2.28 o 
  -3   3  16      183.94      184.25      9.16 o 
  -2   3  16      265.54      261.91      7.91 o 
  -1   3  16       29.57       26.91      3.14 o 
   0   3  16       18.32       26.88      4.32 o 
   1   3  16       28.56       20.30      2.55 o 
   2   3  16       67.48       63.24      3.74 o 
   3   3  16      384.68      390.11      8.48 o 
   4   3  16        0.81        1.59      1.96 o 
   5   3  16      263.17      291.41      7.69 o 
   6   3  16        0.11        0.06      1.70 o 
   7   3  16        1.70        0.92      1.99 o 
   8   3  16       16.38       20.56      3.15 o 
   9   3  16       46.69       44.40      5.68 o 
  10   3  16      115.29      127.79      8.86 o 
  -5   4  16        5.96        5.22      4.37 o 
  -4   4  16       25.59       27.79      4.29 o 
  -3   4  16        7.94        5.38      2.45 o 
  -2   4  16        9.06        5.72      2.21 o 
  -1   4  16      238.19      269.99      8.30 o 
   0   4  16      213.96      209.97      6.77 o 
   1   4  16      761.29      777.10     12.60 o 
   2   4  16        1.24        3.89      1.76 o 
   3   4  16      142.97      137.53      5.35 o 
   4   4  16       35.58       31.22      3.24 o 
   5   4  16      659.03      674.96     20.67 o 
   6   4  16       20.41       16.88      2.71 o 
   7   4  16      208.02      229.93      7.39 o 
   8   4  16        2.01        2.46      2.30 o 
   9   4  16        5.08        1.02      3.04 o 
  10   4  16       64.24       60.39      6.37 o 
  -4   5  16        0.12       -0.73      3.46 o 
  -3   5  16       48.05       50.19      4.49 o 
  -2   5  16      159.13      174.42      7.85 o 
  -1   5  16      415.68      490.16     11.19 o 
   0   5  16        0.66        1.69      2.34 o 
   1   5  16       55.77       41.92      3.49 o 
   2   5  16        7.78        9.24      2.24 o 
   3   5  16        0.01        2.58      1.71 o 
   4   5  16       28.52       24.75      2.97 o 
   5   5  16        0.15        2.67      1.87 o 
   6   5  16       52.24       49.22      3.71 o 
   7   5  16       56.93       51.19      3.97 o 
   8   5  16      424.36      462.23     10.78 o 
   9   5  16      106.00      117.70      5.95 o 
  10   5  16      324.23      404.31     15.05 o 
  -4   6  16       65.66       65.53      8.08 o 
  -3   6  16        8.01       11.21      3.12 o 
  -2   6  16        3.73        3.04      2.32 o 
  -1   6  16       39.53       32.00      3.78 o 
   0   6  16      156.71      168.50     10.26 o 
   1   6  16        4.75        2.07      1.82 o 
   2   6  16      264.55      256.95      7.76 o 
   3   6  16       66.85       59.15      4.03 o 
   4   6  16      147.65      140.43      5.81 o 
   5   6  16      189.58      181.76      6.57 o 
   6   6  16      114.67      117.47      5.44 o 
   7   6  16       40.56       36.45      3.68 o 
   8   6  16       10.25        9.75      2.64 o 
   9   6  16        9.00        7.08      2.64 o 
  10   6  16        0.70       -1.56      3.02 o 
  -2   7  16        5.13        1.96      2.52 o 
  -1   7  16        5.25        6.03      2.62 o 
   0   7  16       37.59       34.36      3.95 o 
   1   7  16      138.73      138.37      6.19 o 
   2   7  16        4.01        5.09      2.20 o 
   3   7  16        7.71        6.79      2.49 o 
   4   7  16       12.35        5.42      2.20 o 
   5   7  16       74.51       62.72      4.21 o 
   6   7  16        3.15        0.46      1.82 o 
   7   7  16      493.26      541.31     11.77 o 
   8   7  16       96.57      105.91      5.65 o 
   9   7  16       11.15        9.11      2.86 o 
  10   7  16        5.76        8.30      4.05 o 
  -1   8  16       23.22       21.42      3.77 o 
   0   8  16       75.80       70.31      5.13 o 
   1   8  16        6.32        5.49      2.48 o 
   2   8  16       38.03       37.71      3.97 o 
   3   8  16        2.37        1.89      1.99 o 
   4   8  16      501.16      563.69     12.12 o 
   5   8  16       36.64       27.27      3.52 o 
   6   8  16       38.73       33.07      3.73 o 
   7   8  16       45.82       43.09      4.02 o 
   8   8  16        2.02       -0.31      2.08 o 
   9   8  16       82.12       83.98      5.47 o 
  10   8  16       39.83       44.09      6.45 o 
   0   9  16      169.86      191.07      8.19 o 
   1   9  16       19.63       10.68      3.05 o 
   2   9  16      287.40      323.31      9.81 o 
   3   9  16        1.43       -0.10      2.10 o 
   4   9  16       69.98       64.73      4.69 o 
   5   9  16        0.33        0.14      2.02 o 
   6   9  16        1.33        1.26      2.11 o 
   7   9  16        1.09        3.54      2.36 o 
   8   9  16       99.27      112.03      5.98 o 
   9   9  16       54.75       54.82      4.79 o 
   3  10  16       68.95       67.50      4.90 o 
   4  10  16       24.79       18.59      3.22 o 
   5  10  16        0.09       -1.42      2.06 o 
   6  10  16      141.72      141.38      6.68 o 
   7  10  16       92.34       94.91      5.66 o 
   8  10  16        0.13        0.64      2.49 o 
  -6  -8  17       29.99       24.00      4.08 o 
  -5  -8  17        1.16        3.01      2.62 o 
  -4  -8  17        0.51        1.78      2.56 o 
  -3  -8  17        4.83        4.64      2.53 o 
  -2  -8  17        6.51        5.98      2.75 o 
  -1  -8  17       14.12        9.69      2.83 o 
   0  -8  17       89.40       87.11      5.49 o 
  -7  -7  17        3.52        6.34      3.80 o 
  -6  -7  17        2.80        3.63      2.70 o 
  -5  -7  17       63.51       75.55      5.35 o 
  -4  -7  17      102.37       89.77      5.63 o 
  -3  -7  17       32.96       31.26      3.82 o 
  -2  -7  17      104.93      106.50      5.91 o 
  -1  -7  17        5.79        7.47      2.45 o 
   0  -7  17      187.88      168.97      7.23 o 
   1  -7  17        2.49        1.97      2.17 o 
   2  -7  17        3.13       -0.18      2.17 o 
  -8  -6  17       21.20       19.42      5.22 o 
  -7  -6  17      170.35      206.11     11.37 o 
  -6  -6  17       50.12       52.07      4.72 o 
  -5  -6  17      122.19      131.86      6.60 o 
  -4  -6  17       25.19       25.61      3.57 o 
  -3  -6  17       66.94       60.01      4.55 o 
  -2  -6  17       32.70       32.24      3.77 o 
  -1  -6  17       31.34       25.02      5.18 o 
   0  -6  17        2.06        2.93      2.09 o 
   1  -6  17       45.62       45.15      4.00 o 
   2  -6  17       11.37        8.81      2.56 o 
   3  -6  17        4.94        1.41      2.19 o 
   4  -6  17        0.02       -0.41      2.17 o 
  -8  -5  17      428.15      518.53     17.79 o 
  -7  -5  17        0.00       -2.38      3.36 o 
  -6  -5  17        9.74        8.93      2.71 o 
  -5  -5  17        0.75       -0.49      2.15 o 
  -4  -5  17       44.62       41.03      3.92 o 
  -3  -5  17        7.58        5.46      2.24 o 
  -2  -5  17       49.95       52.96      4.19 o 
  -1  -5  17      151.33      136.54      6.05 o 
   0  -5  17       27.25       27.26      3.41 o 
   1  -5  17       74.95       70.59      4.45 o 
   2  -5  17       41.10       33.64      4.24 o 
   3  -5  17        2.11        0.99      2.02 o 
   4  -5  17       10.76        2.62      2.21 o 
   5  -5  17        9.10        4.26      2.51 o 
  -8  -4  17       10.21        8.69      4.16 o 
  -7  -4  17        6.18        3.30      3.30 o 
  -6  -4  17      133.08      134.66      6.51 o 
  -5  -4  17      255.52      286.14      8.83 o 
  -4  -4  17       17.45       14.25      2.87 o 
  -3  -4  17        0.39        0.56      1.82 o 
  -2  -4  17        0.47        2.10      1.79 o 
  -1  -4  17      156.07      141.71      5.84 o 
   0  -4  17       49.50       34.95      3.32 o 
   1  -4  17       25.18       23.84      3.02 o 
   2  -4  17       70.25       67.26      6.36 o 
   3  -4  17      109.10      109.35      7.65 o 
   4  -4  17        4.55        2.99      2.13 o 
   5  -4  17        5.81        2.54      2.10 o 
   6  -4  17        0.81        0.29      2.30 o 
  -8  -3  17       30.94       32.58      5.74 o 
  -7  -3  17       12.11        9.40      3.84 o 
  -6  -3  17      374.40      437.83     14.04 o 
  -5  -3  17        7.24        8.70      2.46 o 
  -4  -3  17      226.65      227.04      7.60 o 
  -3  -3  17        1.11        4.09      1.88 o 
  -2  -3  17      321.08      321.62      8.54 o 
  -1  -3  17        0.06       -1.61      1.58 o 
   0  -3  17      393.85      422.34     10.36 o 
   1  -3  17       64.19       63.97      3.95 o 
   2  -3  17        0.78        1.43      1.76 o 
   3  -3  17       71.28       61.46      4.00 o 
   4  -3  17        1.42        1.68      1.81 o 
   5  -3  17       10.54       10.84      2.56 o 
   6  -3  17        0.77       -0.31      2.06 o 
   7  -3  17       23.64       25.09      4.70 o 
  -8  -2  17       24.90       23.12      3.90 o 
  -7  -2  17       62.84       59.33      4.64 o 
  -6  -2  17       14.42       11.55      2.90 o 
  -5  -2  17       35.53       41.05      3.24 o 
  -4  -2  17      172.99      190.68     10.28 o 
  -3  -2  17      165.16      162.97      6.21 o 
  -2  -2  17      129.88      136.23      5.58 o 
  -1  -2  17       40.07       30.91      2.94 o 
   0  -2  17       19.98       13.33      2.50 o 
   1  -2  17       49.90       48.18      3.54 o 
   2  -2  17        1.88        0.99      1.65 o 
   3  -2  17      242.58      233.21      6.95 o 
   4  -2  17      107.85      110.02      5.75 o 
   5  -2  17       28.64       28.04      3.31 o 
   6  -2  17        1.81        0.79      2.02 o 
   7  -2  17      137.65      142.38      6.41 o 
  -7  -1  17       18.69       12.16      3.10 o 
  -6  -1  17      139.69      150.49      6.31 o 
  -5  -1  17       35.15       32.28      2.59 o 
  -4  -1  17       32.53       31.35      2.73 o 
  -3  -1  17       20.48       21.95      2.40 o 
  -2  -1  17     1252.63     1390.53     35.78 o 
  -1  -1  17        2.58        1.67      1.70 o 
   0  -1  17      701.77      785.05     18.77 o 
   1  -1  17       47.68       36.71      3.03 o 
   2  -1  17      624.66      656.64     34.92 o 
   3  -1  17       40.69       36.98      3.08 o 
   4  -1  17       31.98       26.28      2.97 o 
   5  -1  17       50.48       39.10      3.40 o 
   6  -1  17        7.46        4.54      2.02 o 
   7  -1  17        3.50        1.00      2.04 o 
   8  -1  17        0.54       -0.46      3.16 o 
  -7   0  17        7.50        2.30      3.96 o 
  -6   0  17        0.00        1.35      3.28 o 
  -5   0  17      212.44      233.45      8.37 o 
  -4   0  17      180.38      173.74      5.25 o 
  -3   0  17      126.48      123.90      4.32 o 
  -2   0  17       12.82       14.80      3.07 o 
  -1   0  17      773.16      832.97     15.33 o 
   0   0  17        1.56        0.76      1.16 o 
   1   0  17       50.34       49.16      2.42 o 
   2   0  17      174.02      169.95      5.41 o 
   3   0  17       79.34       77.20      3.88 o 
   4   0  17      140.56      135.81      5.10 o 
   5   0  17      398.10      425.08     21.32 o 
   6   0  17        1.26        2.19      1.82 o 
   7   0  17       75.88       75.92      4.82 o 
   8   0  17      227.10      274.68     10.69 o 
   9   0  17       60.75       73.88      6.49 o 
  -7   1  17        4.02       -0.76      4.05 o 
  -6   1  17       40.51       40.36      4.66 o 
  -5   1  17       37.52       42.75      4.56 o 
  -4   1  17      102.61      100.43      5.55 o 
  -3   1  17       89.32       83.58      4.86 o 
  -2   1  17      213.95      209.28      6.94 o 
  -1   1  17       71.59       66.22      4.04 o 
   0   1  17      315.05      348.43      8.21 o 
   1   1  17        0.60        0.78      1.21 o 
   2   1  17     1213.38     1296.12     13.82 o 
   3   1  17       26.90       23.97      1.87 o 
   4   1  17       17.32       16.30      1.85 o 
   5   1  17      100.39       96.11      3.46 o 
   6   1  17        0.55        1.76      1.42 o 
   7   1  17       47.97       39.67      3.92 o 
   8   1  17        7.47        6.63      2.40 o 
   9   1  17        3.18        3.31      3.17 o 
  -6   2  17        2.44       -2.72      4.07 o 
  -5   2  17        5.00        5.44      3.98 o 
  -4   2  17       54.81       51.76      4.50 o 
  -3   2  17      144.15      151.41      6.47 o 
  -2   2  17        2.95        3.33      1.95 o 
  -1   2  17       77.44       75.63      4.33 o 
   0   2  17        3.91        1.90      1.63 o 
   1   2  17      512.42      560.34     12.86 o 
   2   2  17      118.15      126.46      5.00 o 
   3   2  17      165.90      159.28      5.57 o 
   4   2  17      491.15      516.68      9.98 o 
   5   2  17        6.64        5.29      1.93 o 
   6   2  17       36.51       27.32      3.12 o 
   7   2  17      259.58      287.40      6.44 o 
   8   2  17        0.14       -2.08      1.57 o 
   9   2  17       50.89       48.92      3.71 o 
  -6   3  17        3.96        0.63      4.63 o 
  -5   3  17        0.23       -0.27      3.59 o 
  -4   3  17       45.63       43.38      4.46 o 
  -3   3  17       70.85       67.30      4.77 o 
  -2   3  17      140.99      126.80      6.21 o 
  -1   3  17       25.49       25.22      3.18 o 
   0   3  17      825.31      885.98     13.57 o 
   1   3  17       11.30        6.80      2.00 o 
   2   3  17       57.52       49.19      3.45 o 
   3   3  17      407.33      422.36      9.09 o 
   4   3  17      733.85      798.47     24.17 o 
   5   3  17      109.26      110.40      4.98 o 
   6   3  17       29.69       31.87      3.31 o 
   7   3  17        8.16        6.22      2.33 o 
   8   3  17       34.04       29.50      3.71 o 
   9   3  17        0.63       -2.81      3.08 o 
  10   3  17       75.25       75.49      6.97 o 
  -5   4  17        3.76        2.87      4.04 o 
  -4   4  17        0.31        0.32      2.32 o 
  -3   4  17       55.22       53.76      4.59 o 
  -2   4  17        5.70        5.13      2.31 o 
  -1   4  17        3.71        5.02      2.62 o 
   0   4  17       85.29       76.56      4.49 o 
   1   4  17        0.39       -0.51      1.56 o 
   2   4  17       72.87       70.24      4.13 o 
   3   4  17        4.61        3.84      2.23 o 
   4   4  17        5.88        4.64      1.99 o 
   5   4  17      128.79      132.42      5.52 o 
   6   4  17      193.62      214.43      7.15 o 
   7   4  17       82.31       79.70      4.73 o 
   8   4  17        1.09        0.26      2.17 o 
   9   4  17       89.86       95.18      7.37 o 
  10   4  17       60.87       73.81      6.99 o 
  -4   5  17        1.71       -2.33      3.65 o 
  -3   5  17       27.92       26.16      3.79 o 
  -2   5  17       26.13       22.62      3.52 o 
  -1   5  17        3.28        4.00      2.08 o 
   0   5  17        6.98        3.74      2.03 o 
   1   5  17      381.46      400.62      9.73 o 
   2   5  17       83.50       77.86      4.50 o 
   3   5  17      184.36      163.48      6.23 o 
   4   5  17       26.60       26.57      3.21 o 
   5   5  17      125.96      112.82      8.31 o 
   6   5  17       17.33       16.49      2.79 o 
   7   5  17       33.06       27.47      3.68 o 
   8   5  17      164.62      168.74      6.87 o 
   9   5  17      171.19      172.61      8.84 o 
  10   5  17        2.07       -0.41      3.70 o 
  -3   6  17       29.59       28.79      4.23 o 
  -2   6  17        0.11       -0.92      2.15 o 
  -1   6  17      243.02      242.91      8.49 o 
   0   6  17      166.45      159.16      8.87 o 
   1   6  17      118.20      124.40      5.86 o 
   2   6  17       29.13       25.92      3.21 o 
   3   6  17        2.74       -1.43      1.56 o 
   4   6  17       40.52       33.32      3.35 o 
   5   6  17       24.51       21.67      3.06 o 
   6   6  17       78.28       64.26      4.34 o 
   7   6  17      187.44      203.81      7.39 o 
   8   6  17       80.00       81.40      5.13 o 
   9   6  17       52.77       53.76      4.64 o 
  10   6  17      111.09      124.59      8.87 o 
  -2   7  17       23.62       23.79      3.98 o 
  -1   7  17       44.04       41.66      7.74 o 
   0   7  17       68.04       61.40      4.73 o 
   1   7  17       17.16       11.67      3.14 o 
   2   7  17       90.35       94.20      5.27 o 
   3   7  17       21.20       19.69      3.00 o 
   4   7  17      121.71      121.80      5.84 o 
   5   7  17       72.22       62.10      4.36 o 
   6   7  17       43.56       39.87      3.87 o 
   7   7  17        0.56        0.86      2.08 o 
   8   7  17       77.63       80.76      5.20 o 
   9   7  17      246.37      276.01      9.14 o 
  10   7  17       45.20       36.91      5.86 o 
   0   8  17      146.75      179.41      7.94 o 
   1   8  17      126.02      123.94      6.43 o 
   2   8  17       23.73       24.34      3.56 o 
   3   8  17       81.00       72.30      4.82 o 
   4   8  17        9.92        7.53      2.44 o 
   5   8  17       50.29       41.27      5.44 o 
   6   8  17       20.77       18.33      3.19 o 
   7   8  17       19.35       13.82      3.04 o 
   8   8  17        0.02        4.18      2.65 o 
   9   8  17       83.63       82.92      5.44 o 
   1   9  17        1.43        0.40      2.56 o 
   2   9  17      106.61      114.08      6.28 o 
   3   9  17        1.26        1.36      2.26 o 
   4   9  17       89.29       84.39      5.34 o 
   5   9  17        0.01       -1.96      2.11 o 
   6   9  17      118.91      117.89      6.21 o 
   7   9  17       54.68       51.08      4.80 o 
   8   9  17       28.06       23.74      4.05 o 
   5  10  17        0.22       -0.59      2.19 o 
   6  10  17       12.49        8.22      2.85 o 
  -4  -8  18      149.78      152.71      7.58 o 
  -3  -8  18       10.63       10.91      3.10 o 
  -2  -8  18       47.41       45.99      4.66 o 
  -1  -8  18       82.68       79.54      5.49 o 
  -6  -7  18       88.06       93.89      6.19 o 
  -5  -7  18       32.73       30.78      4.24 o 
  -4  -7  18        1.89        0.62      2.42 o 
  -3  -7  18       28.56       16.49      3.39 o 
  -2  -7  18        0.02        1.69      2.16 o 
  -1  -7  18        0.07       -1.71      1.96 o 
   0  -7  18        7.96        6.36      2.55 o 
   1  -7  18       21.08       23.56      3.54 o 
  -7  -6  18        0.43        0.88      3.59 o 
  -6  -6  18        0.48       -0.15      2.49 o 
  -5  -6  18        2.96        4.08      2.56 o 
  -4  -6  18        0.81        1.04      2.26 o 
  -3  -6  18        0.23       -0.78      2.05 o 
  -2  -6  18      218.99      217.20     11.92 o 
  -1  -6  18       84.88       87.57      5.35 o 
   0  -6  18      287.82      273.34      8.79 o 
   1  -6  18       13.97        9.91      2.53 o 
   2  -6  18       19.77       17.47      3.20 o 
   3  -6  18       46.01       40.52      4.32 o 
  -7  -5  18        1.06       -0.38      3.45 o 
  -6  -5  18       30.43       23.76      3.79 o 
  -5  -5  18      113.12      115.35      6.26 o 
  -4  -5  18       13.32        9.89      2.74 o 
  -3  -5  18        7.77        4.75      2.27 o 
  -2  -5  18       55.66       48.45      4.12 o 
  -1  -5  18      255.03      229.68      7.89 o 
   0  -5  18      107.98       97.60      5.30 o 
   1  -5  18      126.29      115.34      5.66 o 
   2  -5  18        9.90        6.10      2.40 o 
   3  -5  18       39.49       30.54      5.09 o 
   4  -5  18        7.49        4.13      2.40 o 
  -7  -4  18      124.46      135.80      9.27 o 
  -6  -4  18      158.38      169.10      7.36 o 
  -5  -4  18       22.81       14.80      3.06 o 
  -4  -4  18      204.69      201.11      7.61 o 
  -3  -4  18        5.85        2.28      2.05 o 
  -2  -4  18       52.97       48.03      3.97 o 
  -1  -4  18       25.62       23.58      3.17 o 
   0  -4  18       15.54       16.34      2.78 o 
   1  -4  18      160.93      137.84      6.62 o 
   2  -4  18      472.12      451.60     33.87 o 
   3  -4  18        0.52        0.99      1.95 o 
   4  -4  18        0.05       -0.77      1.84 o 
   5  -4  18        8.62        4.88      2.45 o 
  -7  -3  18       84.17       94.16      7.91 o 
  -6  -3  18        5.35        2.60      3.27 o 
  -5  -3  18        4.20        4.59      2.40 o 
  -4  -3  18       59.06       56.43      4.43 o 
  -3  -3  18        8.65        4.27      2.08 o 
  -2  -3  18        5.69        5.88      2.16 o 
  -1  -3  18       19.85       17.50      2.73 o 
   0  -3  18      113.97      108.35      5.16 o 
   1  -3  18       63.71       49.01      3.94 o 
   2  -3  18      101.19       82.95      4.66 o 
   3  -3  18      341.79      345.53      8.97 o 
   4  -3  18       42.12       28.17      3.38 o 
   5  -3  18      203.03      198.22     10.34 o 
   6  -3  18        6.98        6.89      2.58 o 
  -7  -2  18        5.70        2.69      3.37 o 
  -6  -2  18        4.93        3.92      3.47 o 
  -5  -2  18        0.08       -0.65      2.09 o 
  -4  -2  18       88.85       74.26      4.65 o 
  -3  -2  18        7.10        6.48      2.40 o 
  -2  -2  18       89.60       77.90      6.17 o 
  -1  -2  18        0.00       -1.80      1.77 o 
   0  -2  18      367.03      361.56      8.74 o 
   1  -2  18       26.49       21.90      2.88 o 
   2  -2  18       31.99       28.52      2.95 o 
   3  -2  18       10.97       13.90      2.48 o 
   4  -2  18        9.04        4.27      2.03 o 
   5  -2  18       31.87       24.26      3.27 o 
   6  -2  18        1.35        0.43      2.02 o 
   7  -2  18        4.80        3.90      2.63 o 
  -7  -1  18       20.28       11.43      5.03 o 
  -6  -1  18        5.13        3.20      3.90 o 
  -5  -1  18      150.92      164.74      5.41 o 
  -4  -1  18       49.17       41.18      3.19 o 
  -3  -1  18      434.52      463.32     10.21 o 
  -2  -1  18       27.19       29.01      3.29 o 
  -1  -1  18       60.15       49.25      3.61 o 
   0  -1  18        6.50        6.39      1.95 o 
   1  -1  18       78.25       76.27      6.99 o 
   2  -1  18       30.51       22.47      2.83 o 
   3  -1  18      221.70      236.99      7.03 o 
   4  -1  18       27.68       22.61      2.93 o 
   5  -1  18       91.82       85.20      4.58 o 
   6  -1  18       36.73       29.61      3.50 o 
   7  -1  18      304.14      322.09     13.89 o 
   8  -1  18        7.17        4.37      3.36 o 
  -7   0  18        0.09       -1.23      4.17 o 
  -6   0  18       13.60       10.29      4.55 o 
  -5   0  18        0.20        0.91      2.58 o 
  -4   0  18       61.23       58.95      4.63 o 
  -3   0  18        7.58        6.84      2.55 o 
  -2   0  18      730.50      812.01     15.16 o 
  -1   0  18       36.48       37.97      2.58 o 
   0   0  18      416.70      444.89      6.97 o 
   1   0  18       20.19       20.91      2.70 o 
   2   0  18      734.73      797.97     34.34 o 
   3   0  18        1.35        2.53      1.74 o 
   4   0  18        2.23        0.85      1.71 o 
   5   0  18       27.75       24.16      3.07 o 
   6   0  18       27.77       32.99      3.37 o 
   7   0  18       49.15       41.81      3.71 o 
   8   0  18       23.50       23.24      4.46 o 
  -6   1  18       48.15       55.97      7.28 o 
  -5   1  18        9.17        8.95      4.16 o 
  -4   1  18        8.06        3.43      2.55 o 
  -3   1  18       81.78       75.07      4.88 o 
  -2   1  18       25.61       25.57      3.30 o 
  -1   1  18      257.28      266.43      7.68 o 
   0   1  18       21.07       18.05      2.72 o 
   1   1  18      516.98      515.60      9.76 o 
   2   1  18       13.79       13.19      2.87 o 
   3   1  18        8.84        6.76      2.01 o 
   4   1  18        8.57        6.32      1.55 o 
   5   1  18      467.53      523.58      9.94 o 
   6   1  18        0.04        0.41      1.78 o 
   7   1  18       41.80       39.16      3.52 o 
   8   1  18       53.65       56.75      4.22 o 
   9   1  18       60.91       62.11      5.87 o 
  -6   2  18       73.02       63.13      8.81 o 
  -5   2  18       15.90        9.56      4.52 o 
  -4   2  18      133.94      128.68      6.58 o 
  -3   2  18      167.07      176.75      7.17 o 
  -2   2  18       19.74       16.10      2.97 o 
  -1   2  18       66.57       62.96      4.20 o 
   0   2  18      107.96      101.74      6.05 o 
   1   2  18        4.64        3.60      1.82 o 
   2   2  18      133.92      144.84      6.76 o 
   3   2  18       85.87       82.23      4.25 o 
   4   2  18      522.10      528.94     13.46 o 
   5   2  18        2.11        0.90      1.92 o 
   6   2  18      213.39      232.80      7.34 o 
   7   2  18        1.14        2.20      2.21 o 
   8   2  18       54.83       49.68      7.04 o 
  -5   3  18        7.02        7.15      4.36 o 
  -4   3  18        3.63        3.81      2.76 o 
  -3   3  18      370.54      404.61     10.88 o 
  -2   3  18      114.28       97.20      5.43 o 
  -1   3  18        8.12        4.45      2.11 o 
   0   3  18      148.54      157.64      6.16 o 
   1   3  18      191.43      175.26      6.23 o 
   2   3  18       27.66       24.67      2.97 o 
   3   3  18      342.24      351.88      8.65 o 
   4   3  18       42.10       42.27      3.55 o 
   5   3  18      203.12      188.06      6.55 o 
   6   3  18       35.84       32.00      3.34 o 
   7   3  18      310.61      334.94      9.19 o 
   8   3  18        0.15       -0.71      2.19 o 
   9   3  18       24.17       28.30      4.90 o 
  -4   4  18        9.61        4.33      2.93 o 
  -3   4  18        3.32        2.08      2.47 o 
  -2   4  18        2.16        0.04      2.14 o 
  -1   4  18       97.62       88.35      5.18 o 
   0   4  18       34.83       36.91      3.68 o 
   1   4  18       26.33       22.18      3.04 o 
   2   4  18       77.87       72.16      4.27 o 
   3   4  18        7.31        5.71      2.11 o 
   4   4  18      257.93      255.75      7.68 o 
   5   4  18       77.37       70.83      4.46 o 
   6   4  18      160.34      150.18      8.58 o 
   7   4  18       89.52       92.89      5.29 o 
   8   4  18       33.42       27.05      3.61 o 
   9   4  18        0.98        2.36      3.38 o 
  -3   5  18       34.01       40.11      4.69 o 
  -2   5  18        2.92        0.01      2.30 o 
  -1   5  18      192.68      188.29      7.51 o 
   0   5  18        3.08        2.33      2.01 o 
   1   5  18       75.53       50.33      3.97 o 
   2   5  18       67.91       60.05      4.15 o 
   3   5  18       24.67       22.19      2.93 o 
   4   5  18       23.82       17.74      2.80 o 
   5   5  18       78.18       76.93      4.59 o 
   6   5  18       35.69       32.57      3.63 o 
   7   5  18       73.74       82.29      5.09 o 
   8   5  18      409.34      508.88     17.41 o 
   9   5  18      378.86      446.19     15.11 o 
  -2   6  18        0.23        0.59      2.47 o 
  -1   6  18        1.24        0.38      2.28 o 
   0   6  18       78.88       79.47      5.19 o 
   1   6  18       24.85       18.00      3.18 o 
   2   6  18      243.41      248.49      8.21 o 
   3   6  18       27.07       17.45      2.98 o 
   4   6  18        9.74        5.70      2.12 o 
   5   6  18       86.36       88.25      4.99 o 
   6   6  18      156.25      163.24      6.67 o 
   7   6  18       23.88       23.04      3.50 o 
   8   6  18        1.77        1.92      2.51 o 
   9   6  18       16.58       15.23      3.33 o 
  -1   7  18       87.01      106.77      6.34 o 
   0   7  18        0.49        0.13      2.44 o 
   1   7  18      116.88      104.83      5.86 o 
   2   7  18        0.88        2.09      2.11 o 
   3   7  18        1.28        3.11      2.14 o 
   4   7  18        3.15        1.86      2.10 o 
   5   7  18       10.57        6.61      2.39 o 
   6   7  18        0.04       -1.94      2.00 o 
   7   7  18      147.98      152.91      6.78 o 
   8   7  18       54.03       49.26      4.45 o 
   9   7  18      101.87      123.18      6.50 o 
   1   8  18       15.86        9.75      3.04 o 
   2   8  18       89.84       87.54      5.54 o 
   3   8  18       22.85       22.95      4.12 o 
   4   8  18       68.44       56.71      4.68 o 
   5   8  18       16.66       18.49      3.31 o 
   6   8  18      158.48      174.38      7.36 o 
   7   8  18        5.69        3.04      2.55 o 
   8   8  18       43.96       48.56      4.80 o 
   3   9  18        6.40        5.90      2.75 o 
   4   9  18        9.01        4.51      2.69 o 
   5   9  18       28.01       25.13      3.76 o 
   6   9  18        0.84       -1.54      2.21 o 
   7   9  18       12.85        8.31      2.84 o 
  -4  -7  19      270.39      336.84     27.28 o 
  -3  -7  19       70.71       80.23      5.70 o 
  -2  -7  19      125.72      123.74      6.66 o 
  -1  -7  19       36.18       45.70      4.44 o 
   0  -7  19      104.09      115.93      8.49 o 
  -6  -6  19      146.86      159.31      7.84 o 
  -5  -6  19      119.35      140.80      7.18 o 
  -4  -6  19        2.89        4.15      2.63 o 
  -3  -6  19        0.01       -1.41      2.27 o 
  -2  -6  19       11.68        8.09      2.75 o 
  -1  -6  19        0.11        1.15      2.11 o 
   0  -6  19       14.54       11.92      2.84 o 
   1  -6  19       37.52       45.24      4.43 o 
   2  -6  19       13.45       11.87      2.99 o 
  -6  -5  19       24.62       23.06      3.89 o 
  -5  -5  19      133.16      138.28      6.99 o 
  -4  -5  19        0.03       -0.98      2.14 o 
  -3  -5  19       56.85       47.63      4.37 o 
  -2  -5  19       28.30       30.55      3.77 o 
  -1  -5  19       12.90       11.36      3.08 o 
   0  -5  19      117.95      109.51     12.01 o 
   1  -5  19       10.77       10.08      2.67 o 
   2  -5  19       25.52       21.20      3.33 o 
   3  -5  19       10.27        8.99      2.76 o 
  -6  -4  19       38.26       37.19      4.50 o 
  -5  -4  19        8.94        9.63      2.84 o 
  -4  -4  19        0.27       -0.58      2.18 o 
  -3  -4  19       21.21       21.59      3.33 o 
  -2  -4  19       28.56       21.07      3.29 o 
  -1  -4  19       32.47       26.86      3.44 o 
   0  -4  19       70.93       59.64      4.43 o 
   1  -4  19       81.12       87.32      5.11 o 
   2  -4  19       34.10       26.22      3.37 o 
   3  -4  19       23.09       15.35      3.69 o 
   4  -4  19        0.00       -1.90      1.99 o 
  -6  -3  19       10.43        7.10      3.79 o 
  -5  -3  19      169.96      182.29     10.70 o 
  -4  -3  19       76.88       78.94      5.13 o 
  -3  -3  19       19.92       17.88      3.09 o 
  -2  -3  19       66.13       58.20      4.38 o 
  -1  -3  19       85.64       79.25      4.74 o 
   0  -3  19      168.99      185.03     15.31 o 
   1  -3  19       10.59        4.84      2.38 o 
   2  -3  19        2.67        1.08      1.84 o 
   3  -3  19      151.84      143.49      6.16 o 
   4  -3  19        0.35       -0.02      2.08 o 
   5  -3  19       19.67       15.55      2.96 o 
  -6  -2  19       16.01       14.74      4.29 o 
  -5  -2  19      299.29      349.02     13.98 o 
  -4  -2  19        0.49       -0.05      2.16 o 
  -3  -2  19        2.33        1.28      1.93 o 
  -2  -2  19        4.08        1.64      1.97 o 
  -1  -2  19       26.26       19.32      2.98 o 
   0  -2  19       36.55       26.70      3.21 o 
   1  -2  19        5.91        3.95      1.94 o 
   2  -2  19       17.98       15.75      2.72 o 
   3  -2  19      167.66      180.68      6.59 o 
   4  -2  19        9.12        7.67      2.34 o 
   5  -2  19       20.13       17.00      3.07 o 
   6  -2  19        8.44        3.96      2.32 o 
  -6  -1  19       83.89       78.29      7.46 o 
  -5  -1  19        8.64        5.16      2.66 o 
  -4  -1  19      228.60      226.01     12.46 o 
  -3  -1  19       44.75       31.88      5.89 o 
  -2  -1  19      164.63      154.05      7.91 o 
  -1  -1  19        0.69       -0.73      1.77 o 
   0  -1  19      335.27      356.97     20.12 o 
   1  -1  19       45.82       37.51      3.43 o 
   2  -1  19      303.96      313.80     10.22 o 
   3  -1  19        0.37        0.94      1.74 o 
   4  -1  19        0.44       -0.06      1.85 o 
   5  -1  19        0.17       -0.36      1.81 o 
   6  -1  19        8.68        7.30      2.38 o 
   7  -1  19        1.33        1.30      2.56 o 
  -6   0  19       18.50       16.67      5.52 o 
  -5   0  19       68.75       74.87      5.48 o 
  -4   0  19        9.37        7.10      2.94 o 
  -3   0  19      614.37      696.00     15.22 o 
  -2   0  19       90.10       90.61      5.15 o 
  -1   0  19      139.60      133.19      9.94 o 
   0   0  19        4.82        4.92      3.65 o 
   1   0  19        0.00        1.97      3.31 o 
   2   0  19      223.56      244.57      7.05 o 
   3   0  19       57.30       43.41      3.43 o 
   4   0  19       38.01       33.41      3.32 o 
   5   0  19      261.52      288.36      7.92 o 
   6   0  19        0.17       -0.29      1.93 o 
   7   0  19        0.75        0.27      2.21 o 
   8   0  19       40.80       37.49      5.17 o 
  -5   1  19       57.48       57.99      7.92 o 
  -4   1  19        0.79       -1.15      2.39 o 
  -3   1  19        0.56        2.08      2.41 o 
  -2   1  19      206.24      215.16      7.66 o 
  -1   1  19      278.77      300.95     20.47 o 
   0   1  19      415.58      457.36      9.91 o 
   1   1  19       39.96       30.75      3.08 o 
   2   1  19      553.52      603.03     19.83 o 
   3   1  19        4.52        9.03      4.19 o 
   4   1  19      412.42      437.66     17.08 o 
   5   1  19       11.05        8.72      4.14 o 
   6   1  19        1.61        4.31      3.72 o 
   7   1  19       11.95        7.45      4.53 o 
   8   1  19        9.94        3.99      4.18 o 
  -5   2  19       24.07       31.58      6.47 o 
  -4   2  19       25.15       33.67      4.36 o 
  -3   2  19        0.59        1.46      2.42 o 
  -2   2  19       13.16        8.05      2.65 o 
  -1   2  19      204.50      217.67      7.48 o 
   0   2  19        8.31        9.30      2.49 o 
   1   2  19       33.08       28.36      3.15 o 
   2   2  19       62.37       44.66      3.46 o 
   3   2  19       42.08       33.70      3.28 o 
   4   2  19      265.86      286.73      7.92 o 
   5   2  19      353.79      395.69      9.42 o 
   6   2  19        0.03       -1.45      3.39 o 
   7   2  19       95.91       85.41      8.21 o 
   8   2  19       25.13       19.04      5.33 o 
  -4   3  19       95.41       93.30      8.11 o 
  -3   3  19       99.51      100.73     10.59 o 
  -2   3  19      119.85      104.54      5.88 o 
  -1   3  19       10.83        6.08      2.45 o 
   0   3  19      227.56      246.37      7.92 o 
   1   3  19      178.62      180.02      6.63 o 
   2   3  19       84.92       74.71      4.34 o 
   3   3  19       27.94       19.80      2.82 o 
   4   3  19        2.50        2.44      2.01 o 
   5   3  19      443.31      481.32     10.61 o 
   6   3  19      129.16      134.45      5.88 o 
   7   3  19        3.92        3.11      2.39 o 
   8   3  19        3.04        0.55      2.45 o 
  -3   4  19        8.27        7.91      3.09 o 
  -2   4  19        0.79        0.11      2.25 o 
  -1   4  19      279.65      301.34      9.38 o 
   0   4  19       21.16       25.95      4.60 o 
   1   4  19        1.35        0.78      1.85 o 
   2   4  19        9.77        7.03      2.29 o 
   3   4  19        5.34        3.21      1.93 o 
   4   4  19       75.98       62.52      4.20 o 
   5   4  19        4.46        6.89      2.40 o 
   6   4  19      266.42      282.32     14.52 o 
   7   4  19       46.80       51.73      4.35 o 
   8   4  19       44.26       46.37      4.52 o 
   9   4  19       85.32       89.39      7.38 o 
  -2   5  19       12.00       12.88      3.26 o 
  -1   5  19        1.02       -0.81      2.17 o 
   0   5  19       56.67       51.72      4.45 o 
   1   5  19       30.95       21.65      3.23 o 
   2   5  19       11.65       12.10      2.64 o 
   3   5  19       23.04       19.55      3.04 o 
   4   5  19      260.82      286.76      8.55 o 
   5   5  19        1.78       -0.50      1.78 o 
   6   5  19       17.77       12.05      2.82 o 
   7   5  19        5.14        4.45      2.54 o 
   8   5  19      322.02      376.21     10.43 o 
   9   5  19        8.11        4.65      2.87 o 
  -1   6  19      160.82      205.54      9.14 o 
   0   6  19       43.99       38.23      4.39 o 
   1   6  19       28.88       26.11      3.65 o 
   2   6  19       16.36       15.54      2.84 o 
   3   6  19       52.69       53.15      4.32 o 
   4   6  19        0.45        0.48      2.06 o 
   5   6  19       94.09      107.67      5.68 o 
   6   6  19       12.33        9.36      4.03 o 
   7   6  19      184.92      192.26      7.56 o 
   8   6  19       10.33        5.47      2.79 o 
   9   6  19       90.79      119.15      6.52 o 
   0   7  19        3.77        3.47      2.87 o 
   1   7  19        1.45       -0.27      2.27 o 
   2   7  19      107.89      117.05      9.68 o 
   3   7  19       13.56        7.90      2.64 o 
   4   7  19      135.43      130.39      6.34 o 
   5   7  19       21.98       19.53      3.29 o 
   6   7  19      125.57      130.16      6.40 o 
   7   7  19        3.27        2.18      2.93 o 
   8   7  19        4.09        3.55      2.59 o 
   2   8  19        0.32        1.35      2.35 o 
   3   8  19       37.07       42.20      4.55 o 
   4   8  19       42.69       38.07      5.71 o 
   5   8  19      145.39      154.99      8.01 o 
   6   8  19       11.70       10.05      3.05 o 
   7   8  19      128.55      155.24      7.17 o 
  -4  -6  20       75.19       74.12      5.54 o 
  -3  -6  20        6.06        3.89      2.86 o 
  -2  -6  20       83.45       84.00      5.57 o 
  -1  -6  20      154.12      193.83     11.19 o 
   0  -6  20      272.07      328.59     14.76 o 
  -5  -5  20      130.47      150.10      7.51 o 
  -4  -5  20        1.23       -0.28      2.67 o 
  -3  -5  20       70.28       67.06      5.11 o 
  -2  -5  20       55.27       47.30      4.50 o 
  -1  -5  20       23.75       17.22      4.23 o 
   0  -5  20       21.75       21.37      3.47 o 
   1  -5  20       61.18       58.17      4.67 o 
   2  -5  20      134.89      142.47      6.63 o 
  -5  -4  20       10.70        9.40      3.05 o 
  -4  -4  20        6.61       11.62      3.70 o 
  -3  -4  20        5.74        4.65      2.60 o 
  -2  -4  20       58.83       48.17      4.36 o 
  -1  -4  20        8.93        6.57      2.45 o 
   0  -4  20        1.68        0.25      2.05 o 
   1  -4  20       23.21       23.41      3.37 o 
   2  -4  20        8.05        5.80      2.36 o 
   3  -4  20        5.19        2.84      2.26 o 
   4  -4  20        1.63        1.16      2.26 o 
  -6  -3  20       53.00       51.68      6.18 o 
  -5  -3  20       36.10       37.72      4.62 o 
  -4  -3  20        1.51       -0.69      2.26 o 
  -3  -3  20        7.41        8.18      2.63 o 
  -2  -3  20        0.98       -0.52      2.13 o 
  -1  -3  20        2.59        3.55      2.36 o 
   0  -3  20      115.55      111.00      7.42 o 
   1  -3  20       29.92       28.63      3.56 o 
   2  -3  20       11.33       10.75      2.69 o 
   3  -3  20      167.43      150.13      6.49 o 
   4  -3  20       10.23        5.65      2.50 o 
   5  -3  20       65.07       57.01      4.66 o 
  -5  -2  20      180.24      182.72     11.89 o 
  -4  -2  20        6.89        3.43      2.54 o 
  -3  -2  20       53.64       54.53      4.48 o 
  -2  -2  20        7.49        4.96      2.16 o 
  -1  -2  20        3.44        0.55      2.07 o 
   0  -2  20       83.75       77.56      6.21 o 
   1  -2  20        0.90        1.42      2.09 o 
   2  -2  20      431.11      465.81     12.34 o 
   3  -2  20       21.16       19.05      3.12 o 
   4  -2  20        8.49        5.09      2.35 o 
   5  -2  20        5.95        2.08      2.41 o 
   6  -2  20       35.56       27.03      3.74 o 
  -5  -1  20      172.12      169.83     11.25 o 
  -4  -1  20       59.10       52.53      7.49 o 
  -3  -1  20      117.73      118.00      9.71 o 
  -2  -1  20       34.48       35.41      6.36 o 
  -1  -1  20        6.85        1.06      3.63 o 
   0  -1  20      176.32      163.11     11.16 o 
   1  -1  20       11.45        8.55      2.51 o 
   2  -1  20      241.00      268.25     12.94 o 
   3  -1  20       30.34       24.86      3.16 o 
   4  -1  20        4.37        3.26      2.32 o 
   5  -1  20       29.67       22.48      3.39 o 
   6  -1  20       37.16       36.03      4.58 o 
  -4   0  20        4.85        5.42      4.15 o 
  -3   0  20      138.11      139.59     10.53 o 
  -1   0  20      137.61      147.49     10.43 o 
   0   0  20       88.96       98.24      8.91 o 
   1   0  20      173.84      184.15     11.89 o 
   2   0  20      616.10      714.78     22.54 o 
   3   0  20       60.03       73.17      7.86 o 
   4   0  20       70.75       60.87      7.48 o 
   5   0  20        0.41        0.63      3.77 o 
   6   0  20       32.83       20.14      5.42 o 
   7   0  20       24.03       21.57      5.85 o 
  -5   1  20        3.70        2.88      4.69 o 
  -4   1  20        0.92        3.15      3.05 o 
  -3   1  20      642.10      767.23     27.03 o 
  -2   1  20       68.89       62.70      4.84 o 
  -1   1  20      154.51      157.04     14.42 o 
   0   1  20       25.61       21.52      3.10 o 
   1   1  20       42.70       38.18      6.59 o 
   2   1  20       10.88        9.73      4.37 o 
   3   1  20       22.21       21.08      5.70 o 
   4   1  20        1.75        5.18      3.94 o 
   5   1  20       69.13       79.50      8.27 o 
   6   1  20        0.57       -4.72      3.15 o 
   7   1  20       49.57       59.30      8.38 o 
  -4   2  20       98.92       78.16      5.77 o 
  -3   2  20       24.62       20.62      3.79 o 
  -2   2  20      325.09      335.42      9.92 o 
  -1   2  20       61.49       70.14      4.77 o 
   0   2  20      118.50      120.30      5.73 o 
   1   2  20       27.14       27.96      6.21 o 
   2   2  20        7.11        7.05      2.18 o 
   3   2  20        0.81        1.67      1.88 o 
   4   2  20      176.06      173.11     10.69 o 
   5   2  20        0.33        1.26      3.67 o 
   6   2  20       97.23      100.52      9.42 o 
   7   2  20        6.57        2.57      3.82 o 
   8   2  20        7.60        4.40      5.03 o 
  -3   3  20       32.01       35.51      4.54 o 
  -2   3  20        1.53        0.25      2.47 o 
  -1   3  20       42.93       36.89      4.11 o 
   0   3  20      133.31      129.81      6.34 o 
   1   3  20       20.42       13.49      2.83 o 
   2   3  20       18.17       16.42      2.92 o 
   3   3  20       13.51        9.65      2.36 o 
   4   3  20       21.19       18.21      2.99 o 
   5   3  20       11.90       10.12      2.63 o 
   6   3  20       90.23       90.36      5.11 o 
   7   3  20      455.24      541.57     11.96 o 
   8   3  20        6.86        7.46      4.62 o 
  -3   4  20       14.05       10.27      3.37 o 
  -2   4  20      166.27      166.41      7.66 o 
  -1   4  20       46.93       46.35      4.50 o 
   0   4  20        0.09       -0.85      2.05 o 
   1   4  20       22.67       17.88      3.34 o 
   2   4  20       63.60       58.46      4.34 o 
   3   4  20        0.66       -0.47      1.81 o 
   4   4  20       35.53       31.41      3.63 o 
   5   4  20        2.10       -0.15      2.07 o 
   6   4  20      114.66      122.57      5.94 o 
   7   4  20      166.98      167.32      6.93 o 
   8   4  20       50.19       54.32      4.69 o 
  -2   5  20        1.06        0.98      2.80 o 
  -1   5  20      104.70      122.76      6.65 o 
   0   5  20       11.50       11.72      3.09 o 
   1   5  20      241.88      236.58     16.20 o 
   2   5  20        0.66        0.27      2.00 o 
   3   5  20        0.29        0.79      1.97 o 
   4   5  20        3.23        4.15      2.97 o 
   5   5  20        6.63        8.06      2.63 o 
   6   5  20      160.24      176.63      7.19 o 
   7   5  20       54.56       52.93      4.61 o 
   8   5  20        0.11        7.79      3.04 o 
   0   6  20       52.20       54.35      4.99 o 
   1   6  20       31.37       36.16      4.16 o 
   2   6  20      142.59      139.95      6.63 o 
   3   6  20       67.45       66.32      4.76 o 
   4   6  20       61.21       55.77      4.51 o 
   5   6  20        0.31       -2.02      2.17 o 
   6   6  20      197.16      225.34      8.23 o 
   7   6  20       18.52       26.58      3.87 o 
   8   6  20        0.19        1.56      2.51 o 
   1   7  20      135.53      183.52     11.65 o 
   2   7  20        0.61        3.03      2.47 o 
   3   7  20       44.88       47.17      4.50 o 
   4   7  20        1.56       -0.21      2.26 o 
   5   7  20        1.57        1.11      2.41 o 
   6   7  20        0.05       -1.57      2.32 o 
   7   7  20      214.25      252.14     16.43 o 
   4   8  20      110.61      135.43      6.85 o 
   5   8  20       15.08       18.37      3.51 o 
  -3  -5  21       46.04       41.95      4.82 o 
  -2  -5  21       22.84       17.62      3.53 o 
  -1  -5  21      136.01      137.59      7.00 o 
   0  -5  21      154.69      186.77     11.74 o 
   1  -5  21        4.36        9.32      2.90 o 
  -4  -4  21        0.17        0.02      2.69 o 
  -3  -4  21       12.39        9.75      2.98 o 
  -2  -4  21        6.86        8.51      2.82 o 
  -1  -4  21      112.50      107.27      7.60 o 
   0  -4  21       16.06       11.01      2.90 o 
   1  -4  21       30.25       30.94      3.91 o 
   2  -4  21       70.01       84.38      5.40 o 
  -5  -3  21        0.43        2.78      4.99 o 
  -4  -3  21        0.94        0.68      2.55 o 
  -3  -3  21       36.99       37.08      4.35 o 
  -2  -3  21        9.40        5.36      2.59 o 
  -1  -3  21        7.24        7.55      2.78 o 
   0  -3  21      113.60      111.43      5.90 o 
   1  -3  21       75.38       62.78      4.62 o 
   2  -3  21       18.45       14.90      3.10 o 
   3  -3  21       58.74       53.91      4.43 o 
   4  -3  21       14.39       12.92      3.02 o 
  -5  -2  21       51.83       50.26      7.80 o 
  -4  -2  21       53.08       48.58      7.58 o 
  -3  -2  21       20.43       23.15      5.91 o 
  -2  -2  21       36.92       36.43      6.81 o 
  -1  -2  21       39.34       34.03      4.01 o 
   0  -2  21        2.22        2.75      2.27 o 
   1  -2  21        0.43        1.94      2.14 o 
   2  -2  21        8.21        7.94      2.66 o 
   3  -2  21        4.22        4.52      3.11 o 
   4  -2  21       44.95       47.87      4.31 o 
   5  -2  21       83.79       82.97      5.22 o 
  -4  -1  21        8.20        5.99      4.57 o 
  -3  -1  21       55.00       43.31      7.25 o 
  -2  -1  21       14.61       11.15      4.80 o 
  -1  -1  21      206.71      219.08     13.15 o 
   0  -1  21       34.52       34.83      6.26 o 
   1  -1  21        0.30       -1.17      3.23 o 
   2  -1  21      222.63      217.09     13.27 o 
   3  -1  21       76.06       97.78      9.52 o 
   4  -1  21      370.04      408.83     18.09 o 
   5  -1  21       10.24        2.97      4.57 o 
  -4   0  21       51.22       52.92      7.78 o 
  -3   0  21      148.53      168.05     11.97 o 
  -2   0  21        0.59        1.17      3.97 o 
  -1   0  21       58.98       63.87      8.29 o 
   0   0  21       46.48       52.66      7.81 o 
   1   0  21        0.86       -0.43      3.48 o 
   2   0  21       21.45       11.76      4.66 o 
   3   0  21       78.27       83.40      8.79 o 
   4   0  21       20.01       15.97      4.92 o 
   5   0  21       34.62       33.46      6.73 o 
   6   0  21       27.35       23.14      6.40 o 
  -4   1  21      116.20      123.12      7.04 o 
  -3   1  21       68.18       71.09      5.36 o 
  -2   1  21        0.29        1.17      3.93 o 
  -1   1  21       35.90       34.86      6.53 o 
   0   1  21        2.88        2.93      3.38 o 
   1   1  21      176.28      195.30     12.57 o 
   2   1  21       54.55       58.45      7.93 o 
   3   1  21        0.00        1.37      3.70 o 
   4   1  21      399.18      423.35     18.38 o 
   5   1  21        1.62       -1.91      3.79 o 
   6   1  21        2.79        0.78      4.24 o 
   7   1  21        3.66        3.19      4.83 o
[truncated: 7,502 more chars]
